# Supplementary material for: 2-[(2,4,4,6,6-Penta­chloro-1,3,5,2λ5,4λ5,6λ5-triaza­triphosphinin-2-yl)aza­nid­yl]pyridinium
Source: Acta Crystallogr Sect E Struct Rep Online. 2012 Jan 7;68(Pt 2):o306. doi: 10.1107/S160053681200013X (PMC3274999; doi:10.1107/S160053681200013X)
Supplement: Supplementary file 1 [file e-68-0o306-sup1.cif]

##############################################################################
#                                                                            #
# This CIF contains the data in a paper accepted for publication in          #
# Acta Crystallographica Section E. It conforms to the requirements of       #
# Notes for Authors for Acta Crystallographica Section E, and has been       #
# peer reviewed under the auspices of the IUCr Commission on Journals.       #
#                                                                            #
# Full details of the Crystallographic Information File format               #
# are given in the paper "The Crystallographic Information File (CIF):       #
# a New Standard Archive File for Crystallography" by S. R. Hall, F. H.      #
# Allen and I. D. Brown [Acta Cryst. (1991), A47, 655-685].                  #
#                                                                            #
# The current version of the core CIF dictionary is obtainable from          #
# ftp://ftp.iucr.org/pub/cif_core.dic.                                       #
#                                                                            #
# Software is freely available for graphical display of the structure(s)     #
# in this CIF. For information consult the CIF software page                 #
# http://www.iucr.org/resources/cif/software.                                #
#                                                                            #
# This file may be used for bona fide research purposes within the           #
# scientific community so long as proper attribution is given to the journal # 
# article from which it was obtained.                                        #
#                                                                            #
##############################################################################
data_global
_audit_creation_method     'form.cif (version 2.0)'
_journal_data_validation_number     ?
_journal_date_recd_electronic     2011-12-29
_journal_date_accepted     2012-01-03
_journal_name_full     'Acta Crystallographica, Section E'
_journal_year     2012
_journal_volume     68
_journal_issue      2
_journal_page_first     o306
_journal_page_last     o306
_journal_paper_category     QO
_journal_paper_doi     10.1107/S160053681200013X
_journal_coeditor_code     HB6587
_publ_contact_author_name     'Prof. Fun, Hoong-Kun'
_publ_contact_author_address
;
      X-ray Crystallography Unit
      School of Physics
      Universiti Sains Malaysia
      11800 USM, Penang
      MALAYSIA
;
_publ_contact_author_email     'hkfun@usm.my'
_publ_contact_author_fax     '604 6579150'
_publ_contact_author_phone     '604 6533652'
_publ_section_title
;\
2-[(2,4,4,6,6-Pentachloro-1,3,5,2\l^5^,4\l^5^,6\l^5^-triazatriphosphinin-2-yl)\
azanidyl]pyridinium
;
loop_
    _publ_author_name
    _publ_author_footnote
    _publ_author_address
    'Safaa A. Ahmed' ?
;
Department of Chemistry,
College of Education Samarra,
University of Tikrit, Tikrit 43001, Iraq
;
    'Rosenani A. Haque' ?
;
School of Chemical Sciences,
Universiti Sains Malaysia,
11800 USM, Penang, Malaysia
;
    'Zetty, Zulikha H.' ?
;
School of Chemical Sciences,
Universiti Sains Malaysia,
11800 USM, Penang, Malaysia
;
    'Hoong-Kun Fun'
;
      Visiting Professor, College of Pharmacy, King Saud University, Riyadh,
      Saudi Arabia. Thomson Reuters ResearcherID: A-3561-2009.
;
;
      X-ray Crystallography Unit
      School of Physics
      Universiti Sains Malaysia
      11800 USM, Penang
      Malaysia
;
    'Wan-Sin Loh'
;
      Thomson Reuters ResearcherID: C-7581-2009.
;
;
      X-ray Crystallography Unit
      School of Physics
      Universiti Sains Malaysia
      11800 USM, Penang
      Malaysia
;
data_I
_audit_creation_method     SHELXL-97
_chemical_name_systematic
;
2-[(2,4,4,6,6-Pentachloro-1,3,5,2\l^5^,4\l^5^,6\l^5^-triazatriphosphinin-
2-yl)azanidyl]pyridinium
;
_chemical_name_common     ?
_chemical_formula_moiety     'C5 H5 Cl5 N5 P3'
_chemical_formula_sum     'C5 H5 Cl5 N5 P3'
_chemical_formula_iupac     'C5 H5 Cl5 N5 P3'
_chemical_formula_weight     405.30
_chemical_melting_point     ?
_symmetry_cell_setting     monoclinic
_symmetry_space_group_name_H-M     'P 21/c'
_symmetry_space_group_name_Hall     '-P 2ybc'
loop_
    _symmetry_equiv_pos_as_xyz
    'x, y, z'
    '-x, y+1/2, -z+1/2'
    '-x, -y, -z'
    'x, -y-1/2, z-1/2'
_cell_length_a     8.86770(10)
_cell_length_b     14.7225(2)
_cell_length_c     12.3564(2)
_cell_angle_alpha     90.00
_cell_angle_beta     119.3550(10)
_cell_angle_gamma     90.00
_cell_volume     1406.05(3)
_cell_formula_units_Z     4
_cell_measurement_reflns_used     9860
_cell_measurement_theta_min     2.37
_cell_measurement_theta_max     32.63
_cell_measurement_temperature     100.0(10)
_exptl_crystal_description     'block'
_exptl_crystal_colour     'colourless'
_exptl_crystal_size_max     0.59
_exptl_crystal_size_mid     0.38
_exptl_crystal_size_min     0.36
_exptl_crystal_density_diffrn     1.915
_exptl_crystal_density_meas     ?
_exptl_crystal_density_method     'not measured'
_exptl_crystal_F_000     800
_exptl_absorpt_coefficient_mu     1.359
_exptl_absorpt_correction_type     multi-scan
_exptl_absorpt_process_details     '(<i>SADABS</i>; Bruker, 2009)'
_exptl_absorpt_correction_T_min     0.4990
_exptl_absorpt_correction_T_max     0.6396
_exptl_special_details
;
The crystal was placed in the cold stream of an Oxford Cryosystems Cobra
open-flow nitrogen cryostat (Cosier & Glazer, 1986) operating at 100.0(1) K.
;
_diffrn_ambient_temperature     100.00(10)
_diffrn_radiation_type     MoK\a
_diffrn_radiation_wavelength     0.71073
_diffrn_radiation_source     'fine-focus sealed tube'
_diffrn_radiation_monochromator     graphite
_diffrn_measurement_device_type     'Bruker SMART APEXII CCD'
_diffrn_measurement_method     '\f and \w scans'
_diffrn_detector_area_resol_mean     ?
_diffrn_reflns_number     19432
_diffrn_reflns_av_R_equivalents     0.0168
_diffrn_reflns_av_sigmaI/netI     0.0155
_diffrn_reflns_theta_min     2.34
_diffrn_reflns_theta_max     32.64
_diffrn_reflns_theta_full     32.64
_diffrn_measured_fraction_theta_max     0.994
_diffrn_measured_fraction_theta_full     0.994
_diffrn_reflns_limit_h_min     -11
_diffrn_reflns_limit_h_max     13
_diffrn_reflns_limit_k_min     -22
_diffrn_reflns_limit_k_max     19
_diffrn_reflns_limit_l_min     -18
_diffrn_reflns_limit_l_max     18
_diffrn_standards_number     0
_diffrn_standards_interval_count     .
_diffrn_standards_interval_time     .
_diffrn_standards_decay_%     ?
_refine_special_details
;
Refinement of <i>F</i>^2^ against ALL reflections. The weighted <i>R</i>-factor
<i>wR</i> and goodness of fit <i>S</i> are based on <i>F</i>^2^, conventional
<i>R</i>-factors <i>R</i> are based on <i>F</i>, with <i>F</i> set to zero for
negative <i>F</i>^2^. The threshold expression of <i>F</i>^2^ >
\s(<i>F</i>^2^) is used only for calculating <i>R</i>-factors(gt) <i>etc</i>.
and is not relevant to the choice of reflections for refinement.
<i>R</i>-factors based on <i>F</i>^2^ are statistically about twice as large
as those based on <i>F</i>, and <i>R</i>- factors based on ALL data will be
even larger.
;
_reflns_number_total     5116
_reflns_number_gt     4806
_reflns_threshold_expression     I>2\s(I)
_refine_ls_structure_factor_coef     Fsqd
_refine_ls_matrix_type     full
_refine_ls_R_factor_all     0.0256
_refine_ls_R_factor_gt     0.0234
_refine_ls_wR_factor_gt     0.0587
_refine_ls_wR_factor_ref     0.0605
_refine_ls_goodness_of_fit_ref     1.090
_refine_ls_restrained_S_all     1.090
_refine_ls_number_reflns     5116
_refine_ls_number_parameters     163
_refine_ls_number_restraints     0
_refine_ls_hydrogen_treatment     constr
_refine_ls_weighting_scheme     calc
_refine_ls_weighting_details
         'calc w=1/[\s^2^(Fo^2^)+(0.0211P)^2^+1.0751P] where P=(Fo^2^+2Fc^2^)/3'
_atom_sites_solution_hydrogens     geom
_atom_sites_solution_primary     direct
_atom_sites_solution_secondary     difmap
_refine_ls_shift/su_max     0.001
_refine_ls_shift/su_mean     0.000
_refine_diff_density_max     0.542
_refine_diff_density_min     -0.386
_refine_ls_extinction_method     none
_refine_ls_extinction_coef     ?
loop_
    _atom_type_symbol
    _atom_type_description
    _atom_type_scat_dispersion_real
    _atom_type_scat_dispersion_imag
    _atom_type_scat_source
    'C' 'C' 0.0033 0.0016
                         'International Tables Vol C Tables 4.2.6.8 and 6.1.1.4'
    'H' 'H' 0.0000 0.0000
                         'International Tables Vol C Tables 4.2.6.8 and 6.1.1.4'
    'N' 'N' 0.0061 0.0033
                         'International Tables Vol C Tables 4.2.6.8 and 6.1.1.4'
    'P' 'P' 0.1023 0.0942
                         'International Tables Vol C Tables 4.2.6.8 and 6.1.1.4'
    'Cl' 'Cl' 0.1484 0.1585
                         'International Tables Vol C Tables 4.2.6.8 and 6.1.1.4'
_computing_data_collection     'APEX2 (Bruker, 2009)'
_computing_cell_refinement     'SAINT (Bruker, 2009)'
_computing_data_reduction     'SAINT (Bruker, 2009)'
_computing_structure_solution     'SHELXTL (Sheldrick, 2008)'
_computing_structure_refinement     'SHELXTL (Sheldrick, 2008)'
_computing_molecular_graphics     'SHELXTL (Sheldrick, 2008)'
_computing_publication_material
;
SHELXTL (Sheldrick, 2008) and PLATON (Spek, 2009)
;
loop_
    _atom_site_type_symbol
    _atom_site_label
    _atom_site_fract_x
    _atom_site_fract_y
    _atom_site_fract_z
    _atom_site_U_iso_or_equiv
    _atom_site_adp_type
    _atom_site_calc_flag
    _atom_site_refinement_flags
    _atom_site_occupancy
    _atom_site_symmetry_multiplicity
    _atom_site_disorder_assembly
    _atom_site_disorder_group
    Cl Cl1 1.37616(5) 0.29414(2) 0.46163(3) 0.02552(7) Uani d . 1 1 . .
    Cl Cl2 1.44578(4) 0.19325(3) 0.27089(3) 0.02419(7) Uani d . 1 1 . .
    Cl Cl3 0.89064(4) 0.22782(2) -0.05598(3) 0.02220(7) Uani d . 1 1 . .
    Cl Cl4 0.77111(4) 0.35825(2) 0.08438(3) 0.02138(6) Uani d . 1 1 . .
    Cl Cl5 0.99461(4) -0.00326(2) 0.13895(3) 0.01986(6) Uani d . 1 1 . .
    P P1 1.25273(4) 0.22143(2) 0.30552(3) 0.01580(6) Uani d . 1 1 . .
    P P2 0.92671(4) 0.25229(2) 0.11553(3) 0.01506(6) Uani d . 1 1 . .
    P P3 0.99248(4) 0.09616(2) 0.25490(3) 0.01336(6) Uani d . 1 1 . .
    N N1 1.18802(13) 0.13083(8) 0.33652(9) 0.01774(19) Uani d . 1 1 . .
    N N2 1.12016(15) 0.28591(8) 0.19854(10) 0.0216(2) Uani d . 1 1 . .
    N N3 0.85908(13) 0.17106(8) 0.16243(9) 0.01651(18) Uani d . 1 1 . .
    N N4 0.93798(13) 0.04813(7) 0.34645(9) 0.01398(17) Uani d . 1 1 . .
    N N5 0.75893(13) -0.03097(7) 0.39730(9) 0.01419(17) Uani d . 1 1 . .
    H H1 0.8457 -0.0360 0.4677 0.017 Uiso d R 1 1 . .
    C C1 0.78001(15) 0.01276(8) 0.30878(10) 0.01275(18) Uani d . 1 1 . .
    C C2 0.63220(16) 0.01682(9) 0.18857(10) 0.0171(2) Uani d . 1 1 . .
    H H2A 0.6394 0.0459 0.1244 0.021 Uiso calc R 1 1 . .
    C C3 0.47895(16) -0.02188(10) 0.16644(11) 0.0200(2) Uani d . 1 1 . .
    H H3A 0.3833 -0.0190 0.0873 0.024 Uiso calc R 1 1 . .
    C C4 0.46472(16) -0.06569(10) 0.26157(11) 0.0212(2) Uani d . 1 1 . .
    H H4A 0.3608 -0.0916 0.2469 0.025 Uiso calc R 1 1 . .
    C C5 0.60793(16) -0.06919(9) 0.37649(11) 0.0190(2) Uani d . 1 1 . .
    H H5A 0.6018 -0.0981 0.4412 0.023 Uiso calc R 1 1 . .
loop_
    _atom_site_aniso_label
    _atom_site_aniso_U_11
    _atom_site_aniso_U_22
    _atom_site_aniso_U_33
    _atom_site_aniso_U_12
    _atom_site_aniso_U_13
    _atom_site_aniso_U_23
    Cl1 0.02946(16) 0.02404(16) 0.01697(12) -0.00508(12) 0.00667(11)
                                                                    -0.00396(11)
    Cl2 0.02044(14) 0.03211(18) 0.02312(13) -0.00176(12) 0.01309(11) 0.00253(12)
    Cl3 0.02719(15) 0.02464(15) 0.01649(12) -0.00050(12) 0.01203(11) 0.00132(10)
    Cl4 0.02328(14) 0.01568(13) 0.02180(13) 0.00245(10) 0.00843(11) 0.00085(10)
    Cl5 0.02308(14) 0.02248(15) 0.01536(11) 0.00251(11) 0.01046(10) -0.00064(10)
    P1 0.01431(13) 0.01830(15) 0.01237(12) -0.00312(11) 0.00467(10) 0.00161(10)
    P2 0.01528(13) 0.01473(14) 0.01295(12) -0.00074(10) 0.00522(10) 0.00284(10)
    P3 0.01322(12) 0.01484(14) 0.01122(11) -0.00054(10) 0.00537(9) 0.00243(9)
    N1 0.0139(4) 0.0200(5) 0.0156(4) -0.0022(4) 0.0043(3) 0.0049(4)
    N2 0.0172(5) 0.0210(5) 0.0194(4) -0.0042(4) 0.0035(4) 0.0070(4)
    N3 0.0144(4) 0.0170(5) 0.0160(4) 0.0001(4) 0.0058(3) 0.0054(3)
    N4 0.0145(4) 0.0157(4) 0.0117(4) -0.0018(3) 0.0063(3) 0.0015(3)
    N5 0.0137(4) 0.0160(5) 0.0116(4) -0.0016(3) 0.0053(3) 0.0008(3)
    C1 0.0149(5) 0.0120(5) 0.0117(4) 0.0001(4) 0.0067(4) -0.0003(3)
    C2 0.0157(5) 0.0227(6) 0.0115(4) -0.0004(4) 0.0055(4) 0.0017(4)
    C3 0.0157(5) 0.0275(6) 0.0135(4) -0.0016(5) 0.0045(4) 0.0007(4)
    C4 0.0156(5) 0.0282(7) 0.0172(5) -0.0055(5) 0.0059(4) 0.0005(4)
    C5 0.0172(5) 0.0228(6) 0.0162(5) -0.0041(4) 0.0075(4) 0.0028(4)
_geom_special_details
;
All e.s.d.'s (except the e.s.d. in the dihedral angle between two l.s. planes)
are estimated using the full covariance matrix. The cell e.s.d.'s are taken
into account individually in the estimation of e.s.d.'s in distances, angles
and torsion angles; correlations between e.s.d.'s in cell parameters are only
used when they are defined by crystal symmetry. An approximate (isotropic)
treatment of cell e.s.d.'s is used for estimating e.s.d.'s involving l.s.
planes.
;
loop_
    _geom_bond_atom_site_label_1
    _geom_bond_atom_site_label_2
    _geom_bond_site_symmetry_2
    _geom_bond_distance
    _geom_bond_publ_flag
    Cl1 P1 . 1.9987(4) ?
    Cl2 P1 . 2.0011(5) ?
    Cl3 P2 . 2.0146(4) ?
    Cl4 P2 . 1.9912(5) ?
    Cl5 P3 . 2.0548(4) ?
    P1 N1 . 1.5719(11) ?
    P1 N2 . 1.5834(11) ?
    P2 N3 . 1.5705(11) ?
    P2 N2 . 1.5858(11) ?
    P3 N4 . 1.5967(10) ?
    P3 N1 . 1.6031(11) ?
    P3 N3 . 1.6111(11) ?
    N4 C1 . 1.3456(15) ?
    N5 C5 . 1.3558(16) ?
    N5 C1 . 1.3589(14) ?
    N5 H1 . 0.8354 ?
    C1 C2 . 1.4209(15) ?
    C2 C3 . 1.3718(18) ?
    C2 H2A . 0.9300 ?
    C3 C4 . 1.3996(18) ?
    C3 H3A . 0.9300 ?
    C4 C5 . 1.3652(17) ?
    C4 H4A . 0.9300 ?
    C5 H5A . 0.9300 ?
loop_
    _geom_angle_atom_site_label_1
    _geom_angle_atom_site_label_2
    _geom_angle_atom_site_label_3
    _geom_angle_site_symmetry_1
    _geom_angle_site_symmetry_3
    _geom_angle
    _geom_angle_publ_flag
    N1 P1 N2 . . 120.13(6) ?
    N1 P1 Cl1 . . 108.18(4) ?
    N2 P1 Cl1 . . 108.41(5) ?
    N1 P1 Cl2 . . 109.20(5) ?
    N2 P1 Cl2 . . 107.98(5) ?
    Cl1 P1 Cl2 . . 101.32(2) ?
    N3 P2 N2 . . 119.12(6) ?
    N3 P2 Cl4 . . 108.31(4) ?
    N2 P2 Cl4 . . 107.93(5) ?
    N3 P2 Cl3 . . 111.07(4) ?
    N2 P2 Cl3 . . 107.45(5) ?
    Cl4 P2 Cl3 . . 101.487(19) ?
    N4 P3 N1 . . 107.76(5) ?
    N4 P3 N3 . . 115.69(6) ?
    N1 P3 N3 . . 114.83(6) ?
    N4 P3 Cl5 . . 106.73(4) ?
    N1 P3 Cl5 . . 106.78(5) ?
    N3 P3 Cl5 . . 104.34(4) ?
    P1 N1 P3 . . 121.89(7) ?
    P1 N2 P2 . . 118.55(7) ?
    P2 N3 P3 . . 120.16(7) ?
    C1 N4 P3 . . 123.48(8) ?
    C5 N5 C1 . . 123.83(10) ?
    C5 N5 H1 . . 118.7 ?
    C1 N5 H1 . . 117.4 ?
    N4 C1 N5 . . 115.82(10) ?
    N4 C1 C2 . . 128.01(10) ?
    N5 C1 C2 . . 116.17(10) ?
    C3 C2 C1 . . 120.46(11) ?
    C3 C2 H2A . . 119.8 ?
    C1 C2 H2A . . 119.8 ?
    C2 C3 C4 . . 120.82(11) ?
    C2 C3 H3A . . 119.6 ?
    C4 C3 H3A . . 119.6 ?
    C5 C4 C3 . . 118.04(12) ?
    C5 C4 H4A . . 121.0 ?
    C3 C4 H4A . . 121.0 ?
    N5 C5 C4 . . 120.68(11) ?
    N5 C5 H5A . . 119.7 ?
    C4 C5 H5A . . 119.7 ?
loop_
    _geom_torsion_atom_site_label_1
    _geom_torsion_atom_site_label_2
    _geom_torsion_atom_site_label_3
    _geom_torsion_atom_site_label_4
    _geom_torsion_site_symmetry_1
    _geom_torsion_site_symmetry_2
    _geom_torsion_site_symmetry_3
    _geom_torsion_site_symmetry_4
    _geom_torsion
    _geom_torsion_publ_flag
    N2 P1 N1 P3 . . . . 5.48(12) ?
    Cl1 P1 N1 P3 . . . . 130.57(7) ?
    Cl2 P1 N1 P3 . . . . -119.97(7) ?
    N4 P3 N1 P1 . . . . -144.81(8) ?
    N3 P3 N1 P1 . . . . -14.28(11) ?
    Cl5 P3 N1 P1 . . . . 100.84(8) ?
    N1 P1 N2 P2 . . . . -6.08(12) ?
    Cl1 P1 N2 P2 . . . . -131.06(7) ?
    Cl2 P1 N2 P2 . . . . 119.94(7) ?
    N3 P2 N2 P1 . . . . 16.53(12) ?
    Cl4 P2 N2 P1 . . . . 140.46(7) ?
    Cl3 P2 N2 P1 . . . . -110.81(8) ?
    N2 P2 N3 P3 . . . . -26.66(11) ?
    Cl4 P2 N3 P3 . . . . -150.41(6) ?
    Cl3 P2 N3 P3 . . . . 98.96(7) ?
    N4 P3 N3 P2 . . . . 151.37(7) ?
    N1 P3 N3 P2 . . . . 24.81(10) ?
    Cl5 P3 N3 P2 . . . . -91.71(7) ?
    N1 P3 N4 C1 . . . . 178.60(10) ?
    N3 P3 N4 C1 . . . . 48.55(12) ?
    Cl5 P3 N4 C1 . . . . -67.03(10) ?
    P3 N4 C1 N5 . . . . 175.77(9) ?
    P3 N4 C1 C2 . . . . -5.33(18) ?
    C5 N5 C1 N4 . . . . 178.77(12) ?
    C5 N5 C1 C2 . . . . -0.27(18) ?
    N4 C1 C2 C3 . . . . -178.84(13) ?
    N5 C1 C2 C3 . . . . 0.06(18) ?
    C1 C2 C3 C4 . . . . 0.3(2) ?
    C2 C3 C4 C5 . . . . -0.4(2) ?
    C1 N5 C5 C4 . . . . 0.1(2) ?
    C3 C4 C5 N5 . . . . 0.2(2) ?
loop_
    _geom_hbond_atom_site_label_D
    _geom_hbond_atom_site_label_H
    _geom_hbond_atom_site_label_A
    _geom_hbond_site_symmetry_A
    _geom_hbond_distance_DH
    _geom_hbond_distance_HA
    _geom_hbond_distance_DA
    _geom_hbond_angle_DHA
    _geom_hbond_publ_flag
    N5 H1 N4 3_756 0.84 2.16 2.9949(14) 177 yes
    C2 H2A N3 . 0.93 2.55 3.1538(19) 123 yes
    C5 H5A N1 3_756 0.93 2.50 3.2220(16) 135 yes
_iucr_refine_instructions_details
;
TITL tsac_0m in P21/c (100K)
CELL  0.71073    8.8677   14.7225   12.3564    90.000   119.355    90.000
ZERR  4           0.0001    0.0002    0.0002     0.000     0.001     0.000
LATT   1
SYMM             - X ,    0.50000 + Y ,    0.50000 - Z
SFAC C H N P CL
UNIT 20 20 20 12 20
SIZE 0.361 0.38 0.594
L.S. 10
BOND $H
FMAP 2 1 60
OMIT 3 16 4
OMIT 3 19 6
OMIT -3 16 7
OMIT -3 19 9
PLAN 20
ACTA
CONF
WGHT    0.021100    1.075100
FVAR       0.54987
CL1   5    1.376164    0.294144    0.461626    11.00000    0.02946    0.02404 =
         0.01697   -0.00396    0.00667   -0.00508
CL2   5    1.445776    0.193247    0.270885    11.00000    0.02044    0.03211 =
         0.02312    0.00253    0.01309   -0.00176
CL3   5    0.890639    0.227819   -0.055975    11.00000    0.02719    0.02464 =
         0.01649    0.00132    0.01203   -0.00050
CL4   5    0.771111    0.358252    0.084380    11.00000    0.02328    0.01568 =
         0.02180    0.00085    0.00843    0.00245
CL5   5    0.994613   -0.003264    0.138953    11.00000    0.02308    0.02248 =
         0.01536   -0.00064    0.01046    0.00251
P1    4    1.252729    0.221433    0.305521    11.00000    0.01431    0.01830 =
         0.01237    0.00161    0.00467   -0.00312
P2    4    0.926708    0.252291    0.115529    11.00000    0.01528    0.01473 =
         0.01295    0.00284    0.00522   -0.00074
P3    4    0.992479    0.096162    0.254896    11.00000    0.01322    0.01484 =
         0.01122    0.00243    0.00537   -0.00054
N1    3    1.188025    0.130827    0.336520    11.00000    0.01386    0.02004 =
         0.01560    0.00491    0.00432   -0.00217
N2    3    1.120157    0.285914    0.198541    11.00000    0.01716    0.02103 =
         0.01943    0.00701    0.00346   -0.00425
N3    3    0.859077    0.171061    0.162430    11.00000    0.01441    0.01696 =
         0.01603    0.00540    0.00582    0.00014
N4    3    0.937978    0.048126    0.346452    11.00000    0.01447    0.01568 =
         0.01168    0.00148    0.00633   -0.00179
N5    3    0.758934   -0.030974    0.397304    11.00000    0.01375    0.01599 =
         0.01164    0.00085    0.00531   -0.00161
AFIX   3
H1    2    0.845704   -0.036004    0.467694    11.00000   -1.20000
AFIX   0
C1    1    0.780010    0.012764    0.308778    11.00000    0.01489    0.01197 =
         0.01168   -0.00029    0.00673    0.00008
C2    1    0.632203    0.016816    0.188567    11.00000    0.01567    0.02271 =
         0.01148    0.00168    0.00553   -0.00040
AFIX  43
H2A   2    0.639408    0.045902    0.124442    11.00000   -1.20000
AFIX   0
C3    1    0.478952   -0.021879    0.166443    11.00000    0.01567    0.02749 =
         0.01346    0.00067    0.00451   -0.00165
AFIX  43
H3A   2    0.383325   -0.018966    0.087251    11.00000   -1.20000
AFIX   0
C4    1    0.464718   -0.065686    0.261567    11.00000    0.01557    0.02818 =
         0.01715    0.00053    0.00592   -0.00552
AFIX  43
H4A   2    0.360768   -0.091640    0.246921    11.00000   -1.20000
AFIX   0
C5    1    0.607934   -0.069193    0.376488    11.00000    0.01716    0.02280 =
         0.01616    0.00283    0.00751   -0.00405
AFIX  43
H5A   2    0.601849   -0.098098    0.441163    11.00000   -1.20000
HKLF 4 1 -1.0000  0.0000  0.0000  0.0000 -1.0000  0.0000  1.0000  0.0000  1.0000
REM  tsac_0m in P21/c (100K)
REM R1 =  0.0234 for   4806 Fo > 4sig(Fo)  and  0.0256 for all   5116 data
REM    163 parameters refined using      0 restraints
END
WGHT      0.0211      1.0751
REM Highest difference peak  0.542,  deepest hole -0.386,  1-sigma level  0.072
Q1    1   0.5565  0.0002  0.1825  11.00000  0.05    0.54
Q2    1   0.6992  0.0172  0.2468  11.00000  0.05    0.54
Q3    1   0.5336 -0.0679  0.3207  11.00000  0.05    0.47
Q4    1   0.4932 -0.0564  0.2167  11.00000  0.05    0.46
Q5    1   1.1816  0.2513  0.2445  11.00000  0.05    0.42
Q6    1   1.2245  0.1688  0.3209  11.00000  0.05    0.41
Q7    1   0.7633 -0.0042  0.3543  11.00000  0.05    0.41
Q8    1   0.6814 -0.0478  0.3816  11.00000  0.05    0.40
Q9    1   0.8995  0.2027  0.1446  11.00000  0.05    0.40
Q10   1   0.9280  0.1374  0.2016  11.00000  0.05    0.37
Q11   1   0.8629  0.0242  0.3233  11.00000  0.05    0.33
Q12   1   1.0976  0.1195  0.2872  11.00000  0.05    0.33
Q13   1   0.7189  0.3573  0.1213  11.00000  0.05    0.33
Q14   1   1.0369  0.2732  0.1551  11.00000  0.05    0.32
Q15   1   0.9650  0.0654  0.3012  11.00000  0.05    0.29
Q16   1   1.4639  0.2232  0.3213  11.00000  0.05    0.29
Q17   1   0.8044  0.2296 -0.0648  11.00000  0.05    0.28
Q18   1   1.1542  0.2620  0.1815  11.00000  0.05    0.27
Q19   1   0.8621  0.3547  0.0995  11.00000  0.05    0.27
Q20   1   1.3525  0.2020  0.2898  11.00000  0.05    0.27
;
