# Supplementary material for: 2-[(2,4,4,6,6-Penta­chloro-1,3,5,2λ5,4λ5,6λ5-triaza­triphosphinin-2-yl)aza­nid­yl]pyridinium
Source: Acta Crystallogr Sect E Struct Rep Online. 2012 Jan 7;68(Pt 2):o306. doi: 10.1107/S160053681200013X (PMC3274999; doi:10.1107/S160053681200013X)
Supplement: Supplementary file 2 [file e-68-0o306-Isup2.hkl]

# 
# h,k,l, Fc-squared, Fo-squared, sigma(Fo-squared) and status flag 
# 
data_I
_shelx_title ' tsac_0m in P21/c (100K)' 
_shelx_refln_list_code          4 
_shelx_F_calc_maximum      183.20 
_exptl_crystal_F_000       800.00 
_reflns_d_resolution_high  0.6588 
 
loop_ 
 _symmetry_equiv_pos_as_xyz 
 'x, y, z' 
 '-x, y+1/2, -z+1/2' 
 '-x, -y, -z' 
 'x, -y-1/2, z-1/2' 
 
_cell_length_a     8.8677 
_cell_length_b    14.7225 
_cell_length_c    12.3564 
_cell_angle_alpha  90.000 
_cell_angle_beta  119.355 
_cell_angle_gamma  90.000 
 
_shelx_F_squared_multiplier     1.000 
 
loop_ 
 _refln_index_h 
 _refln_index_k 
 _refln_index_l 
 _refln_F_squared_calc 
 _refln_F_squared_meas 
 _refln_F_squared_sigma 
 _refln_observed_status 
   1   0   0    13031.01    12165.94    231.70 o 
   2   0   0     6260.82     6130.45    108.54 o 
   3   0   0      183.97      147.48      3.52 o 
   4   0   0     2613.61     2523.53     28.69 o 
   5   0   0     3873.80     3739.95     57.42 o 
   6   0   0     2209.06     2154.78     26.67 o 
   7   0   0       19.79       18.07      2.24 o 
   8   0   0     4946.96     4881.07     54.46 o 
   9   0   0     2489.13     2501.01     32.30 o 
  10   0   0        2.68        4.47      2.42 o 
  11   0   0      765.69      779.05     18.87 o 
   1   1   0      443.98      484.28      5.46 o 
   2   1   0    33562.64    31108.21    290.55 o 
   3   1   0      715.49      734.13      6.14 o 
   4   1   0     5765.32     5838.34     38.61 o 
   5   1   0        1.51        3.02      0.64 o 
   6   1   0       15.77       18.75      1.62 o 
   7   1   0        1.14        1.74      1.05 o 
   8   1   0      639.69      625.54      8.36 o 
   9   1   0      628.53      632.72      9.72 o 
  10   1   0      133.19      138.96      5.59 o 
  11   1   0       37.41       45.25      5.33 o 
   0   2   0     8285.83     8235.93    337.97 o 
   1   2   0       16.40       11.07      1.04 o 
   2   2   0     3490.09     3922.04     33.67 o 
   3   2   0     5819.31     6350.10     44.88 o 
   4   2   0    11092.54    11592.68     80.91 o 
   5   2   0     6426.67     6433.26     43.09 o 
   6   2   0     9433.22     9393.21     62.20 o 
   7   2   0      426.50      448.68      6.99 o 
   8   2   0      120.70      121.11      5.02 o 
   9   2   0       42.03       53.23      3.06 o 
  10   2   0      710.66      694.04     12.50 o 
  11   2   0       11.82       14.56      2.72 o 
   1   3   0     2175.87     2289.84     20.58 o 
   2   3   0    11298.52    11295.51     89.65 o 
   3   3   0     2166.09     1987.73     15.74 o 
   4   3   0     2121.82     2017.23     15.94 o 
   5   3   0     1420.10     1439.63     13.56 o 
   6   3   0      134.47      155.65      3.17 o 
   7   3   0       52.48       74.03      3.13 o 
   8   3   0       65.56       82.62      3.55 o 
   9   3   0     2411.25     2463.68     27.01 o 
  10   3   0      109.62      116.88      9.48 o 
  11   3   0        1.12        4.94      3.84 o 
   0   4   0    33073.37    31425.59    353.01 o 
   1   4   0     2527.27     2578.85     23.20 o 
   2   4   0     4548.61     5111.78     41.95 o 
   3   4   0     1148.86     1284.40     10.88 o 
   4   4   0      935.03      876.67      8.47 o 
   5   4   0     2387.47     2413.64     18.85 o 
   6   4   0     2138.93     2076.80     17.14 o 
   7   4   0      197.05      178.68      4.24 o 
   8   4   0      445.93      435.48      8.11 o 
   9   4   0       26.54       22.78      3.06 o 
  10   4   0       32.26       34.19      3.67 o 
  11   4   0      190.43      212.94     11.19 o 
   1   5   0     1284.17     1382.71     11.11 o 
   2   5   0     2287.10     2341.07     51.68 o 
   3   5   0    15931.31    15651.04    132.91 o 
   4   5   0     2425.95     2463.08     19.79 o 
   5   5   0        0.71        2.97      1.15 o 
   6   5   0      384.65      391.69      5.66 o 
   7   5   0     1464.57     1420.74     20.58 o 
   8   5   0      395.87      401.16      9.69 o 
   9   5   0     1139.96     1115.30     18.98 o 
  10   5   0      861.64      865.35     18.51 o 
  11   5   0       12.44        3.81      6.50 o 
   0   6   0       13.83       55.68      5.67 o 
   1   6   0     3076.67     3106.40     21.97 o 
   2   6   0     1299.42     1512.67     15.19 o 
   3   6   0      443.35      488.76      6.44 o 
   4   6   0     1335.38     1406.60     12.41 o 
   5   6   0     2629.80     2572.12     25.65 o 
   6   6   0     1220.32     1173.25     15.54 o 
   7   6   0      141.79      127.91      6.13 o 
   8   6   0       31.30       48.94      4.37 o 
   9   6   0      345.80      351.90      9.67 o 
  10   6   0      120.09      130.83     17.13 o 
  11   6   0       73.61       92.23     12.99 o 
   1   7   0      476.60      397.86      4.62 o 
   2   7   0       65.89       47.82      2.73 o 
   3   7   0     3788.59     3706.00     32.52 o 
   4   7   0      444.57      441.18      7.16 o 
   5   7   0     1115.40     1124.61     16.42 o 
   6   7   0        7.15        5.53      1.63 o 
   7   7   0        5.05        9.85      2.08 o 
   8   7   0      149.01      170.76     11.23 o 
   9   7   0       80.29       80.69      6.28 o 
  10   7   0        9.88       15.84      5.84 o 
  11   7   0        3.79        2.81      4.82 o 
   0   8   0     2998.78     3163.19     32.76 o 
   1   8   0    15606.41    15790.13    126.89 o 
   2   8   0      273.85      321.05      4.34 o 
   3   8   0      420.35      403.48      8.81 o 
   4   8   0     2800.08     2756.12     32.34 o 
   5   8   0      163.53      152.38      5.18 o 
   6   8   0        0.85        3.90      2.14 o 
   7   8   0      564.66      567.10     11.71 o 
   8   8   0      267.62      247.85     14.80 o 
   9   8   0      239.88      254.16      8.28 o 
  10   8   0      612.86      590.62     26.63 o 
   1   9   0     6019.00     6198.00     46.45 o 
   2   9   0      342.34      360.67      4.81 o 
   3   9   0     3778.78     3896.15     61.11 o 
   4   9   0       13.32       16.56      2.34 o 
   5   9   0     1164.55     1135.71     17.05 o 
   6   9   0      150.89      133.32      5.20 o 
   7   9   0      627.77      642.63     15.50 o 
   8   9   0     1303.67     1306.19     21.12 o 
   9   9   0       11.98       16.30      3.52 o 
  10   9   0      134.84      148.90     10.45 o 
   0  10   0     2059.80     2000.23     22.26 o 
   1  10   0      590.64      612.88      7.77 o 
   2  10   0     4336.04     4204.46     36.17 o 
   3  10   0     3916.30     3874.63     50.47 o 
   4  10   0      445.78      434.63      8.96 o 
   5  10   0     3718.43     3635.44     42.53 o 
   6  10   0     3446.09     3392.08     41.03 o 
   7  10   0     3742.44     3613.29     44.09 o 
   8  10   0     1764.58     1737.16     25.96 o 
   9  10   0      717.70      703.42     18.54 o 
  10  10   0      223.95      206.53     10.18 o 
   1  11   0     3953.63     3942.46     43.07 o 
   2  11   0      127.61      128.72      3.93 o 
   3  11   0     1109.57     1110.61     14.44 o 
   4  11   0       23.13       33.64      4.97 o 
   5  11   0      971.57      981.85     16.01 o 
   6  11   0        0.82        1.07      1.98 o 
   7  11   0      195.08      204.15      6.98 o 
   8  11   0      135.90      133.43     11.49 o 
   9  11   0       26.35       30.23      9.78 o 
  10  11   0       74.49       69.81     11.55 o 
   0  12   0        9.49       21.04      4.40 o 
   1  12   0     4726.21     4670.94     50.50 o 
   2  12   0     4043.59     3997.44     39.69 o 
   3  12   0     1094.80     1082.81     14.52 o 
   4  12   0      554.33      554.97     15.52 o 
   5  12   0       14.21       19.76      2.64 o 
   6  12   0      991.54      939.49     16.40 o 
   7  12   0      292.58      289.94      8.62 o 
   8  12   0        0.22        2.40      3.54 o 
   9  12   0       86.40       76.92      9.01 o 
   1  13   0     1263.81     1284.86     24.83 o 
   2  13   0       27.06       36.65      2.67 o 
   3  13   0     1636.91     1600.00     19.61 o 
   4  13   0      219.80      228.38      6.74 o 
   5  13   0       66.36       60.38      3.87 o 
   6  13   0      135.33      134.98      6.81 o 
   7  13   0       79.47       65.95      8.60 o 
   8  13   0      118.17      113.71      7.40 o 
   9  13   0       27.82       29.38      5.27 o 
   0  14   0     2200.47     2181.33     53.06 o 
   1  14   0      234.45      264.22      9.62 o 
   2  14   0     1614.59     1593.88     29.89 o 
   3  14   0        3.05       -0.63      2.33 o 
   4  14   0      249.71      241.00      6.44 o 
   5  14   0     1004.60      954.21     34.95 o 
   6  14   0       37.19       46.40      3.88 o 
   8  14   0     1355.63     1358.38     28.22 o 
   9  14   0      148.20      165.66     14.54 o 
   1  15   0       56.19       58.26      9.67 o 
   2  15   0      109.82      109.08     14.39 o 
   3  15   0      320.35      309.40      9.31 o 
   4  15   0     1237.52     1213.85     17.16 o 
   5  15   0       39.38       40.21      4.71 o 
   6  15   0       44.14       46.39      5.25 o 
   7  15   0      136.26      143.96      8.55 o 
   8  15   0      264.25      290.12     11.92 o 
   0  16   0       32.35       27.74      5.67 o 
   1  16   0       18.84       11.82      9.18 o 
   2  16   0     1224.71     1255.07     26.35 o 
   3  16   0        7.75       10.58      4.38 o 
   4  16   0       87.09       89.73      5.67 o 
   5  16   0        3.60        4.74      1.71 o 
   6  16   0       20.23       23.32      3.35 o 
   7  16   0      110.19      114.89      8.71 o 
   8  16   0     1489.28     1537.29     48.64 o 
   1  17   0      457.43      457.06     14.30 o 
   2  17   0       28.58       29.93      5.83 o 
   3  17   0      922.66      899.62     21.86 o 
   4  17   0       60.88       62.64      4.65 o 
   5  17   0      362.86      353.49     14.27 o 
   6  17   0      160.44      171.05      8.54 o 
   7  17   0      417.25      402.69     11.89 o 
   0  18   0       74.20       73.57      8.66 o 
   1  18   0      497.31      513.01     15.69 o 
   2  18   0       14.47       58.41      8.18 o 
   3  18   0      107.64       69.11      8.88 o 
   4  18   0        4.08        3.63      4.87 o 
   5  18   0       40.56       39.05      7.32 o 
   1  19   0      123.85      139.23      8.43 o 
   2  19   0      227.00      219.85     10.39 o 
   3  19   0      470.61      478.65     15.75 o 
   4  19   0      306.86      320.99     19.55 o 
   5  19   0      812.23      800.68     32.98 o 
   6  19   0      445.39      469.69     17.94 o 
   0  20   0      503.98      527.99     23.78 o 
   1  20   0      390.70      389.65     14.19 o 
   2  20   0     1282.32     1297.80     29.25 o 
   3  20   0     1095.85     1136.36     26.95 o 
   4  20   0      213.02      234.76     16.69 o 
   5  20   0      444.82      460.14     24.52 o 
   1  21   0       50.90       62.30     11.73 o 
   2  21   0       67.20       81.52      6.95 o 
   3  21   0      259.19      207.92     15.90 o 
   0  22   0      248.78      266.17     17.09 o 
   1  22   0      757.98      784.57     43.17 o 
   2  22   0       15.18       11.39      3.73 o 
 -12   1   1        0.05       -0.34      3.48 o 
 -11   1   1       76.12       66.12      6.37 o 
 -10   1   1        0.67        6.29      4.93 o 
  -9   1   1       44.00       46.37      2.91 o 
  -8   1   1       61.97       74.20      4.28 o 
  -7   1   1     1258.06     1221.34     11.58 o 
  -6   1   1        6.66        8.33      0.89 o 
  -5   1   1      280.43      233.41      3.88 o 
  -4   1   1     4879.61     5351.30     38.24 o 
  -3   1   1      847.64      803.72      6.87 o 
  -2   1   1     5619.18     5721.67     61.71 o 
  -1   1   1      295.43      319.16      2.91 o 
   0   1   1      449.70      458.45     14.55 o 
   1   1   1      912.26      951.65      8.91 o 
   2   1   1     9570.64     9503.36    101.80 o 
   3   1   1     3690.89     3887.33     26.28 o 
   4   1   1      531.37      566.34      5.40 o 
   5   1   1      349.54      318.24      4.26 o 
   6   1   1     5438.68     5332.14     43.76 o 
   7   1   1      171.55      188.69      4.13 o 
   8   1   1     1128.66     1105.18     12.36 o 
   9   1   1       48.56       50.84      3.04 o 
  10   1   1      406.84      416.59      9.15 o 
  11   1   1      371.84      428.06     12.28 o 
 -12   2   1      310.52      318.52     16.00 o 
 -11   2   1      460.47      493.35     15.84 o 
 -10   2   1       37.51       35.79      2.85 o 
  -9   2   1       53.81       65.81      5.82 o 
  -8   2   1       71.95       73.89      3.05 o 
  -7   2   1     2434.83     2344.49     19.26 o 
  -6   2   1       98.99      105.67      2.37 o 
  -5   2   1      114.88      117.02      2.29 o 
  -4   2   1      903.24      845.32      7.17 o 
  -3   2   1     2395.24     2464.04     16.93 o 
  -2   2   1     6642.40     6581.62     53.61 o 
  -1   2   1     1551.19     1774.38     15.12 o 
   0   2   1     4695.31     4892.80     50.03 o 
   1   2   1     4774.83     4735.71     70.51 o 
   2   2   1      625.59      568.32      4.65 o 
   3   2   1       61.05       69.45      1.34 o 
   4   2   1      937.19      890.92      8.10 o 
   5   2   1     1673.30     1614.08     14.96 o 
   6   2   1     3123.03     3006.94     26.63 o 
   7   2   1      946.65      903.59     11.20 o 
   8   2   1      213.35      202.05      4.63 o 
   9   2   1      254.93      247.99      5.94 o 
  10   2   1        3.60       10.13      2.49 o 
  11   2   1      298.04      302.15     16.20 o 
 -11   3   1      262.77      291.34     11.80 o 
 -10   3   1       21.62       30.07      7.19 o 
  -9   3   1      330.10      322.10      7.09 o 
  -8   3   1      329.52      344.51     13.90 o 
  -7   3   1      205.77      227.86      4.06 o 
  -6   3   1       33.13       33.69      1.50 o 
  -5   3   1     1613.76     1593.66     12.49 o 
  -4   3   1    14236.53    14047.16     95.32 o 
  -3   3   1      954.01     1041.80      8.44 o 
  -2   3   1      701.87      821.86      7.34 o 
  -1   3   1     5626.02     5910.04     78.05 o 
   0   3   1      444.97      480.51      5.52 o 
   1   3   1    14041.18    13948.33    124.42 o 
   2   3   1      203.59      296.58      3.04 o 
   3   3   1      600.07      744.52      6.63 o 
   4   3   1     2413.37     2319.77     15.77 o 
   5   3   1     7449.91     7458.07     52.26 o 
   6   3   1      716.96      694.05      8.92 o 
   7   3   1       10.07       12.32      1.57 o 
   8   3   1      200.95      202.25      5.54 o 
   9   3   1      444.16      438.42      9.44 o 
  10   3   1       99.48       99.60      6.48 o 
  11   3   1       95.67       90.40      5.68 o 
 -11   4   1        0.54        2.09      3.70 o 
 -10   4   1      485.27      489.31     11.65 o 
  -9   4   1       60.44       51.73      3.76 o 
  -8   4   1      294.29      299.94      6.39 o 
  -7   4   1     1010.07      947.90     10.33 o 
  -6   4   1     5440.31     5403.60     41.13 o 
  -5   4   1        1.19        5.21      0.81 o 
  -4   4   1     1810.15     1830.46     15.04 o 
  -3   4   1     2893.58     3017.87     22.77 o 
  -2   4   1     7552.99     8176.37     59.08 o 
  -1   4   1    23461.71    22077.17    391.99 o 
   0   4   1     1721.98     1788.95     17.71 o 
   1   4   1     7706.18     7970.33     70.55 o 
   2   4   1     7763.47     8034.21     84.40 o 
   3   4   1     4600.85     4994.73     32.82 o 
   4   4   1       43.14       44.02      1.52 o 
   5   4   1      511.38      568.77      6.38 o 
   6   4   1      272.64      236.51      4.70 o 
   7   4   1       34.02       31.84      2.13 o 
   8   4   1      275.17      282.22     12.19 o 
   9   4   1       27.97       25.98      4.08 o 
  10   4   1     1334.62     1325.69     22.44 o 
  11   4   1       57.76       58.39      5.64 o 
 -11   5   1        3.18        7.36      4.63 o 
 -10   5   1      424.17      397.67     12.85 o 
  -9   5   1      139.91      144.89      5.85 o 
  -8   5   1     1294.70     1251.53     19.20 o 
  -7   5   1       14.99       22.30      2.51 o 
  -6   5   1      177.67      166.22      3.95 o 
  -5   5   1     8387.95     8183.32     89.65 o 
  -4   5   1     2751.52     2883.02     25.27 o 
  -3   5   1     3076.21     3195.88     27.77 o 
  -2   5   1       77.19       47.67      1.47 o 
  -1   5   1        3.16       23.20      0.79 o 
   0   5   1    12450.95    12398.95    125.44 o 
   1   5   1      415.67      563.67      6.13 o 
   2   5   1     5152.76     5563.55     56.44 o 
   3   5   1      429.76      461.61      5.19 o 
   4   5   1      754.73      796.12      9.06 o 
   5   5   1      704.21      711.14      7.97 o 
   6   5   1     2526.91     2480.94     22.86 o 
   7   5   1       79.34       85.67      4.30 o 
   8   5   1      589.65      567.61     12.26 o 
   9   5   1        9.64       11.72      5.02 o 
  10   5   1      295.88      333.51     12.93 o 
  11   5   1      393.24      413.22     14.23 o 
 -11   6   1       53.15       57.34     13.17 o 
 -10   6   1      145.15      163.28      8.19 o 
  -9   6   1      114.67      108.49      5.76 o 
  -8   6   1     1281.43     1227.19     19.13 o 
  -7   6   1      897.55      853.57     12.77 o 
  -6   6   1     6371.43     6209.31     60.23 o 
  -5   6   1     1110.14     1189.87     11.83 o 
  -4   6   1      535.83      501.38      5.51 o 
  -3   6   1     2002.83     1763.52     13.96 o 
  -2   6   1      274.81      293.57      3.55 o 
  -1   6   1        5.24        2.13      0.63 o 
   0   6   1      118.55       92.31      1.48 o 
   1   6   1     7391.36     7179.23     59.08 o 
   2   6   1     8237.74     8200.85     74.99 o 
   3   6   1      754.52      821.18      7.28 o 
   4   6   1     1776.75     1724.52     16.70 o 
   5   6   1     1099.49     1112.74     11.04 o 
   6   6   1      249.66      244.11      6.84 o 
   7   6   1      262.78      259.86     12.51 o 
   8   6   1       21.81       28.30      3.23 o 
   9   6   1       44.32       48.87      4.02 o 
  10   6   1     2656.73     2688.41     37.30 o 
 -11   7   1      491.19      502.67     15.73 o 
 -10   7   1        3.60        6.80      3.80 o 
  -9   7   1      576.25      527.52     14.70 o 
  -8   7   1       15.74       21.20      2.66 o 
  -7   7   1     1638.63     1665.72     20.78 o 
  -6   7   1     3216.53     3230.18     37.90 o 
  -5   7   1     1500.79     1449.11     19.38 o 
  -4   7   1     1879.23     1891.14     17.83 o 
  -3   7   1     1171.82     1296.18     10.96 o 
  -2   7   1     5887.96     6372.59     57.78 o 
  -1   7   1        0.73        0.29      0.70 o 
   0   7   1     1920.51     1934.41     12.97 o 
   1   7   1      893.74      880.47      9.00 o 
   2   7   1     1453.40     1439.31     15.46 o 
   3   7   1      562.11      503.14      6.31 o 
   4   7   1      971.85      935.68     11.36 o 
   5   7   1     1002.55     1010.86     15.58 o 
   6   7   1       12.45       15.27      2.17 o 
   7   7   1      819.30      788.95     14.53 o 
   8   7   1      144.72      170.36     12.10 o 
   9   7   1       48.65       60.14      5.58 o 
  10   7   1       17.97       29.92      4.92 o 
 -11   8   1       99.75       97.16      7.17 o 
 -10   8   1      200.37      197.57     12.51 o 
  -9   8   1      304.86      349.43     26.96 o 
  -8   8   1      117.08      129.11      9.37 o 
  -7   8   1       76.07       69.36      5.37 o 
  -6   8   1      373.45      383.49     12.90 o 
  -5   8   1     3977.51     3835.67     43.35 o 
  -4   8   1    12600.51    12387.92    230.67 o 
  -3   8   1      209.88      219.23      3.43 o 
  -2   8   1     3048.98     3129.46     26.69 o 
  -1   8   1      679.06      619.84      9.94 o 
   0   8   1     1508.72     1479.04     11.13 o 
   1   8   1      300.08      366.27      4.37 o 
   2   8   1     3076.57     3089.29     29.88 o 
   3   8   1     1742.99     1660.70     20.33 o 
   4   8   1     8328.34     8231.65     85.95 o 
   5   8   1       59.53       65.64      3.63 o 
   6   8   1      262.57      256.76      7.30 o 
   7   8   1     1398.66     1370.70     21.15 o 
   8   8   1     1348.68     1286.85     21.08 o 
   9   8   1      391.52      380.96     11.13 o 
  10   8   1      441.21      459.81     15.15 o 
 -11   9   1      136.06      137.79     13.91 o 
 -10   9   1       30.04       34.62      6.50 o 
  -9   9   1       58.26       49.23      5.48 o 
  -8   9   1      509.28      498.55     14.10 o 
  -7   9   1      619.60      583.17     11.80 o 
  -6   9   1       77.84       80.00      6.22 o 
  -5   9   1      459.61      436.01     13.41 o 
  -4   9   1      162.94      162.89      5.02 o 
  -3   9   1       66.48       82.04      2.55 o 
  -2   9   1     3354.74     3428.70     30.78 o 
  -1   9   1     2370.35     2269.36     19.96 o 
   0   9   1     3568.78     3746.08     25.88 o 
   1   9   1      117.04      129.99      3.01 o 
   2   9   1      297.68      315.90      5.56 o 
   3   9   1     1600.49     1579.65     20.60 o 
   4   9   1      710.53      765.86     14.90 o 
   5   9   1        2.29        8.27      1.82 o 
   6   9   1      130.59      133.94      6.29 o 
   7   9   1      531.28      530.84     11.74 o 
   8   9   1      241.56      234.63      8.78 o 
   9   9   1       84.38       85.36      8.78 o 
  10   9   1      547.86      586.73     27.58 o 
 -10  10   1       53.93       48.86      6.90 o 
  -9  10   1      240.92      239.91     11.05 o 
  -8  10   1       84.98      108.13     14.86 o 
  -7  10   1      678.15      657.99     15.66 o 
  -6  10   1     1703.00     1696.01     23.57 o 
  -5  10   1      116.43      105.83      9.47 o 
  -4  10   1      734.19      717.25     11.98 o 
  -3  10   1      227.19      225.57      5.10 o 
  -2  10   1      176.77      174.63      3.64 o 
  -1  10   1      155.42      174.20      3.65 o 
   0  10   1      248.64      233.08      3.27 o 
   1  10   1     1177.39     1226.01     12.49 o 
   2  10   1     4940.23     5088.64     70.23 o 
   3  10   1       53.98       51.76      4.09 o 
   4  10   1       13.65        7.91      3.66 o 
   5  10   1       98.13       76.16      4.21 o 
   6  10   1      154.88      156.50      8.86 o 
   7  10   1       23.01       25.44      3.04 o 
   8  10   1       70.10       82.28      5.00 o 
   9  10   1      401.18      392.74     13.76 o 
  10  10   1       44.55       53.90     12.55 o 
 -10  11   1      319.04      343.16     13.01 o 
  -9  11   1      163.07      180.52     15.33 o 
  -8  11   1       26.37       27.08      6.97 o 
  -7  11   1      158.03      179.82     11.31 o 
  -6  11   1      368.37      354.41     12.14 o 
  -5  11   1      580.88      558.46     10.91 o 
  -4  11   1     2290.57     2295.02     25.38 o 
  -3  11   1     2521.16     2561.69     30.42 o 
  -2  11   1     2307.73     2163.06     23.24 o 
  -1  11   1      873.06      880.07     12.55 o 
   0  11   1     1417.53     1432.42     15.39 o 
   1  11   1     3677.25     3637.87     31.74 o 
   2  11   1       25.33       19.61      1.98 o 
   3  11   1      600.83      598.68     10.91 o 
   4  11   1     3119.03     2917.15    142.14 o 
   5  11   1     1801.64     1789.12     24.88 o 
   6  11   1      493.38      499.56     11.20 o 
   7  11   1      556.77      538.79     12.25 o 
   8  11   1       74.97       70.09      4.70 o 
   9  11   1      341.26      350.94     21.97 o 
 -10  12   1       75.77       68.88      6.68 o 
  -9  12   1      914.88      906.49     27.27 o 
  -8  12   1       68.42       71.01      6.00 o 
  -7  12   1      476.31      461.81     13.55 o 
  -6  12   1      488.32      515.57     11.12 o 
  -5  12   1     1713.49     1691.12     23.50 o 
  -4  12   1      437.00      441.39      8.36 o 
  -3  12   1      984.27      981.97     14.98 o 
  -2  12   1      738.72      737.82     11.92 o 
  -1  12   1       27.57       28.00      2.32 o 
   0  12   1     2353.66     2408.40     39.25 o 
   1  12   1        3.91        4.89      1.30 o 
   2  12   1     2234.31     2187.73     24.16 o 
   3  12   1      577.92      600.06     11.18 o 
   4  12   1       84.65       90.13      4.94 o 
   5  12   1       13.01       19.46      4.24 o 
   6  12   1       54.37       52.38      5.15 o 
   7  12   1        9.45       17.18      4.44 o 
   8  12   1       27.76       39.27      4.83 o 
   9  12   1      551.52      541.44     16.75 o 
  -9  13   1      414.39      430.16     18.70 o 
  -8  13   1       17.47       53.11      7.55 o 
  -7  13   1       21.08       26.31      3.90 o 
  -6  13   1      359.40      355.26      9.11 o 
  -5  13   1       22.12       24.75      2.61 o 
  -4  13   1      373.82      365.66      8.57 o 
  -3  13   1      696.12      699.76     10.99 o 
  -2  13   1     2645.17     2611.82     31.18 o 
  -1  13   1     2995.68     2959.58     47.21 o 
   0  13   1      111.47      121.71      6.32 o 
   1  13   1      222.99      254.93      9.07 o 
   2  13   1      109.71      112.49      4.01 o 
   3  13   1      526.76      531.07      9.52 o 
   4  13   1      603.45      603.77     12.00 o 
   5  13   1      294.53      285.75     14.46 o 
   6  13   1        2.53        5.02      2.11 o 
   7  13   1     1667.55     1699.91     26.13 o 
   8  13   1       37.32       27.91      4.68 o 
   9  13   1       20.98       35.32      7.28 o 
  -9  14   1      169.52      169.31      9.36 o 
  -8  14   1      450.85      444.90     14.47 o 
  -7  14   1      286.89      262.36     10.28 o 
  -6  14   1       72.80       80.26      5.36 o 
  -5  14   1      138.39      136.23      4.93 o 
  -4  14   1      540.75      523.60     10.78 o 
  -3  14   1     1765.28     1750.27     21.09 o 
  -2  14   1      261.41      274.30      9.93 o 
  -1  14   1     1633.40     1566.84     29.11 o 
   0  14   1       13.46       14.96      4.93 o 
   1  14   1      114.83      126.39      6.68 o 
   2  14   1      458.06      464.30      8.65 o 
   3  14   1       81.99       88.34      3.95 o 
   4  14   1       62.89       72.15      3.85 o 
   5  14   1      898.80      890.04     17.48 o 
   6  14   1      122.32      112.35     12.83 o 
   7  14   1      384.50      403.35     11.04 o 
   8  14   1     1105.72     1132.16     64.02 o 
  -9  15   1       21.92       22.15      5.31 o 
  -8  15   1       53.36       59.72      6.22 o 
  -7  15   1      521.28      505.66     12.74 o 
  -6  15   1       44.43       49.14      6.45 o 
  -5  15   1      828.23      812.27     17.72 o 
  -4  15   1      173.80      182.66      6.25 o 
  -3  15   1     1385.60     1389.75     27.64 o 
  -2  15   1      214.88      223.09      9.17 o 
  -1  15   1        2.15        6.60      3.31 o 
   0  15   1        1.92        9.29      3.99 o 
   1  15   1       99.65      111.66      8.52 o 
   2  15   1      257.22      262.02      8.44 o 
   3  15   1     1258.32     1252.89     17.22 o 
   4  15   1      766.89      772.07     12.97 o 
   5  15   1       17.26       23.63      3.21 o 
   6  15   1      231.41      230.80     12.44 o 
   7  15   1      279.03      270.47     11.35 o 
   8  15   1       48.67       54.52      8.29 o 
  -8  16   1       44.08       61.05      8.87 o 
  -7  16   1      379.01      371.36     10.98 o 
  -6  16   1      177.25      185.49      7.67 o 
  -5  16   1       18.49       24.22      3.27 o 
  -4  16   1       59.26       63.33      4.48 o 
  -3  16   1        8.26       13.42      3.09 o 
  -2  16   1        2.60        5.81      3.18 o 
  -1  16   1     2077.08     2039.03     36.99 o 
   0  16   1      306.58      320.54     11.35 o 
   1  16   1      458.88      458.93     14.00 o 
   2  16   1       17.28       20.39      3.85 o 
   3  16   1      136.99      145.66     10.42 o 
   4  16   1      439.26      428.11     11.80 o 
   5  16   1       78.08       88.75      5.26 o 
   6  16   1       28.97       43.10      4.03 o 
   7  16   1      335.36      357.49     11.12 o 
  -7  17   1       45.89       39.07      5.28 o 
  -6  17   1        6.13        0.72      2.58 o 
  -5  17   1       13.70       18.63      5.23 o 
  -4  17   1      989.11      984.08     23.08 o 
  -3  17   1        6.87        2.44      2.96 o 
  -2  17   1       46.29       42.85      5.52 o 
  -1  17   1      789.21      794.86     32.40 o 
   0  17   1      288.30      272.85     10.80 o 
   1  17   1      793.92      797.53     20.01 o 
   2  17   1       79.76       83.29     13.21 o 
   3  17   1      359.58      359.82     10.85 o 
   4  17   1      229.92      238.50      9.26 o 
   5  17   1        7.62        7.94      3.87 o 
   6  17   1        3.92       -0.12      2.62 o 
   7  17   1      156.24      184.25     14.52 o 
  -7  18   1      613.31      613.30     20.65 o 
  -6  18   1       13.56       13.59      3.82 o 
  -5  18   1      138.53      131.44     12.28 o 
  -4  18   1      422.89      447.51     22.59 o 
  -3  18   1       72.77       70.34     13.96 o 
  -2  18   1     1684.15     1698.50     33.74 o 
  -1  18   1        5.83        8.58      3.20 o 
   0  18   1      149.11      157.92      8.43 o 
   1  18   1     1349.50     1339.08     45.98 o 
   2  18   1      553.76      535.17     16.36 o 
   3  18   1     1064.36     1039.64     24.71 o 
   4  18   1      194.72      196.82      8.92 o 
   5  18   1       29.04       34.82      8.28 o 
   6  18   1      265.51      263.10     13.12 o 
  -5  19   1      249.02      228.71     16.77 o 
  -4  19   1       49.71       38.02      8.12 o 
  -3  19   1       17.98       37.12      9.26 o 
  -2  19   1      114.35      139.62     16.25 o 
  -1  19   1       97.53      142.09     14.76 o 
   0  19   1      358.78      373.78     41.82 o 
   1  19   1       36.63       47.96      6.48 o 
   2  19   1       71.38       86.81      6.87 o 
   3  19   1      628.17      668.06     33.54 o 
   4  19   1       12.57       16.14      4.00 o 
   5  19   1      581.87      604.09     20.38 o 
  -5  20   1       10.54        4.87      4.92 o 
  -4  20   1        0.73        5.34      4.55 o 
  -3  20   1      238.82      238.90     16.56 o 
  -2  20   1      510.33      505.61     16.56 o 
  -1  20   1       34.26       45.47      6.49 o 
   0  20   1        7.48       25.07      5.87 o 
   1  20   1        7.85        5.20      3.30 o 
   2  20   1     1193.11     1201.26     48.82 o 
   3  20   1       21.17       28.04      7.02 o 
   4  20   1        2.92       -3.69      3.69 o 
  -4  21   1      111.27       70.01      9.77 o 
  -3  21   1      163.93      191.31     15.19 o 
  -2  21   1       63.73       47.40      9.52 o 
  -1  21   1      203.79      201.71     10.18 o 
   0  21   1       90.52      117.55      8.50 o 
   1  21   1       20.62       23.17      4.65 o 
   2  21   1       64.68       96.99      7.54 o 
   3  21   1        2.06       -0.54      3.91 o 
  -2  22   1       17.19        8.46      6.37 o 
  -1  22   1      305.53      356.71     13.99 o 
   0  22   1        4.03       16.69      5.38 o 
   1  22   1      116.95      117.59     17.66 o 
 -11   0   2        2.35       10.20      3.92 o 
 -10   0   2      861.91      877.08     18.51 o 
  -9   0   2     1534.85     1485.35     21.26 o 
  -8   0   2       58.17       61.91      4.27 o 
  -7   0   2     4235.64     4132.88     47.07 o 
  -6   0   2     5530.17     5348.64     58.37 o 
  -5   0   2     4130.70     3814.26     37.80 o 
  -4   0   2    11340.75    10941.70    107.94 o 
  -3   0   2     1901.56     2336.60     25.41 o 
  -2   0   2     7125.86     7213.10     64.68 o 
  -1   0   2     7191.69     7574.10    135.62 o 
   0   0   2    16222.58    15720.15    215.59 o 
   1   0   2     6648.46     7433.42    143.14 o 
   2   0   2     6866.88     6848.46     79.50 o 
   3   0   2      317.68      260.14      5.94 o 
   4   0   2    10172.50    10409.96     98.41 o 
   5   0   2       61.15       50.27      2.28 o 
   6   0   2      126.41      115.37      4.42 o 
   7   0   2     2622.39     2640.77     39.18 o 
   8   0   2        8.13        4.26      2.66 o 
   9   0   2      276.39      294.06     10.24 o 
  10   0   2        5.71       14.14      6.63 o 
 -12   1   2      230.13      246.41     13.75 o 
 -11   1   2     1198.52     1220.77     19.13 o 
 -10   1   2      257.52      267.99      6.83 o 
  -9   1   2       46.95       50.48      2.91 o 
  -8   1   2     2548.07     2564.79     21.14 o 
  -7   1   2     2306.40     2304.07     18.81 o 
  -6   1   2     5341.54     5368.47     39.06 o 
  -5   1   2     3760.04     3717.24     27.49 o 
  -4   1   2      612.26      801.90      7.26 o 
  -3   1   2      251.44      246.46      2.50 o 
  -2   1   2     7327.07     7505.84     46.34 o 
  -1   1   2    18729.79    18286.21    190.81 o 
   0   1   2        1.95       -0.65      0.65 o 
   1   1   2      430.10      427.74      4.91 o 
   2   1   2     4058.28     4334.43     55.86 o 
   3   1   2        2.53       -0.20      0.47 o 
   4   1   2      562.88      567.82      6.37 o 
   5   1   2     3833.07     3829.90     30.23 o 
   6   1   2     1443.37     1397.71     13.58 o 
   7   1   2       32.23       34.75      2.21 o 
   8   1   2       17.27       18.87      2.01 o 
   9   1   2        1.29        6.77      2.22 o 
  10   1   2      209.63      215.71      6.68 o 
 -12   2   2      323.86      357.10     16.60 o 
 -11   2   2     1268.50     1272.99     25.27 o 
 -10   2   2     3601.07     3650.34     36.93 o 
  -9   2   2        0.16       -0.92      1.77 o 
  -8   2   2     1484.05     1499.41     13.97 o 
  -7   2   2      340.90      310.32      5.07 o 
  -6   2   2       27.38       31.59      1.95 o 
  -5   2   2     3256.97     3485.18     24.31 o 
  -4   2   2     1900.71     1802.16     13.21 o 
  -3   2   2     3872.59     4116.86     23.99 o 
  -2   2   2     3914.66     3986.20     26.87 o 
  -1   2   2     4121.72     4399.94     28.73 o 
   0   2   2     5125.70     5404.06     90.29 o 
   1   2   2    15625.39    14937.60     95.60 o 
   2   2   2     1242.98     1335.38     11.53 o 
   3   2   2     1257.74     1264.82      9.25 o 
   4   2   2     1334.89     1211.27      9.26 o 
   5   2   2     5274.77     5119.25     46.65 o 
   6   2   2     2686.57     2568.38     23.80 o 
   7   2   2     1417.94     1359.01     13.94 o 
   8   2   2      105.20       95.66      3.32 o 
   9   2   2        0.14        9.66      3.60 o 
  10   2   2       31.75       39.21      4.24 o 
 -12   3   2      337.72      384.88     17.48 o 
 -11   3   2       11.32       17.12      3.42 o 
 -10   3   2      279.55      305.89     10.74 o 
  -9   3   2        0.88        0.87      2.85 o 
  -8   3   2     3655.23     3559.44     31.99 o 
  -7   3   2      467.28      426.54      5.70 o 
  -6   3   2      827.30      796.72      8.06 o 
  -5   3   2      664.71      646.18      6.23 o 
  -4   3   2       20.09       28.76      1.18 o 
  -3   3   2     2093.81     2208.94     13.74 o 
  -2   3   2    17474.99    17322.25    207.70 o 
  -1   3   2    19501.05    19606.05    162.97 o 
   0   3   2     1645.53     1577.64     11.36 o 
   1   3   2      494.53      576.08      4.56 o 
   2   3   2      385.15      375.82      4.55 o 
   3   3   2      712.25      862.28      7.21 o 
   4   3   2      148.20      172.77      2.71 o 
   5   3   2     4369.31     4354.67     34.01 o 
   6   3   2     2729.26     2585.48     23.93 o 
   7   3   2      134.23      144.30      4.07 o 
   8   3   2     1156.65     1135.52     13.99 o 
   9   3   2      899.24      886.64     14.60 o 
  10   3   2       29.28       30.98      3.72 o 
 -12   4   2       13.33       42.54      6.58 o 
 -11   4   2      964.97      951.89     21.46 o 
 -10   4   2     2918.97     2952.71     45.45 o 
  -9   4   2       45.66       45.19      3.74 o 
  -8   4   2      337.94      351.46      6.77 o 
  -7   4   2      111.89      102.06      2.89 o 
  -6   4   2      215.75      212.35      3.56 o 
  -5   4   2      160.42      151.79      3.10 o 
  -4   4   2    12413.63    12589.07     85.85 o 
  -3   4   2      917.87     1007.71      7.53 o 
  -2   4   2    14427.92    14830.54    112.95 o 
  -1   4   2    11081.86    11589.20    230.29 o 
   0   4   2       60.24       53.30      2.42 o 
   1   4   2        3.42       33.70      2.19 o 
   2   4   2      170.99       96.63      1.58 o 
   3   4   2     4675.74     4768.81     33.56 o 
   4   4   2      170.62      165.41      3.04 o 
   5   4   2      165.80      145.86      3.20 o 
   6   4   2     1478.89     1376.77     14.81 o 
   7   4   2      382.04      362.75      6.67 o 
   8   4   2      432.24      443.14     11.67 o 
   9   4   2        3.92        6.91      2.43 o 
  10   4   2        3.53        0.89      2.65 o 
 -12   5   2      145.76      143.80     11.20 o 
 -11   5   2      136.62      146.83      8.08 o 
 -10   5   2       83.72      112.57     13.19 o 
  -9   5   2      624.09      612.99     15.26 o 
  -8   5   2      677.23      675.00     12.56 o 
  -7   5   2     1338.98     1371.15     14.46 o 
  -6   5   2      563.20      552.71      6.69 o 
  -5   5   2      521.41      538.35      5.98 o 
  -4   5   2        8.21       17.63      1.23 o 
  -3   5   2     1331.83     1363.99     11.00 o 
  -2   5   2     6753.60     6975.67     49.82 o 
  -1   5   2      443.42      571.38      4.71 o 
   0   5   2     1105.34     1169.69      9.52 o 
   1   5   2       11.72       19.94      1.40 o 
   2   5   2       24.47       48.83      1.54 o 
   3   5   2      124.68      127.62      2.06 o 
   4   5   2     3497.18     3433.45     23.86 o 
   5   5   2       86.47       91.39      2.58 o 
   6   5   2      526.19      496.72      7.50 o 
   7   5   2      150.30      137.71      5.67 o 
   8   5   2     1331.61     1323.48     21.42 o 
   9   5   2      327.20      310.21      9.49 o 
  10   5   2        4.23        0.03      2.44 o 
 -11   6   2      297.61      301.90     15.78 o 
 -10   6   2      383.08      386.13     12.56 o 
  -9   6   2      273.00      285.40     10.14 o 
  -8   6   2      166.40      150.72      5.70 o 
  -7   6   2      135.25      133.97      4.41 o 
  -6   6   2      415.78      439.83      7.83 o 
  -5   6   2     4360.41     4357.02     35.14 o 
  -4   6   2     7364.76     7605.21     54.49 o 
  -3   6   2     1074.69      974.56      8.48 o 
  -2   6   2       20.83       36.50      1.66 o 
  -1   6   2        9.74       32.13      0.83 o 
   0   6   2       12.38       26.73      1.49 o 
   1   6   2     1694.06     1903.81     16.09 o 
   2   6   2      216.02      169.58      2.89 o 
   3   6   2     1728.95     1749.19     13.97 o 
   4   6   2      505.77      485.05      5.28 o 
   5   6   2        8.03        6.24      1.43 o 
   6   6   2      131.59      138.55      5.35 o 
   7   6   2        5.61        8.68      2.08 o 
   8   6   2      916.79      914.27     17.00 o 
   9   6   2      263.27      272.14      9.02 o 
  10   6   2      433.89      423.66     11.87 o 
 -11   7   2       31.93       28.37      4.52 o 
 -10   7   2      122.66      127.02      7.35 o 
  -9   7   2      110.03      129.88      8.40 o 
  -8   7   2     1954.86     1934.13     26.41 o 
  -7   7   2     3660.43     3551.37     37.60 o 
  -6   7   2        3.00       11.43      1.88 o 
  -5   7   2     1315.68     1259.99     17.14 o 
  -4   7   2      526.90      525.70      6.69 o 
  -3   7   2      206.98      242.77      4.19 o 
  -2   7   2     8508.00     9018.40    143.65 o 
  -1   7   2     2511.24     2721.45     31.37 o 
   0   7   2      340.03      307.13      3.61 o 
   1   7   2      800.62      843.07      8.30 o 
   2   7   2      781.71      792.71      8.19 o 
   3   7   2      691.04      641.70      7.80 o 
   4   7   2      143.86      139.65      3.64 o 
   5   7   2       92.71       98.98      4.35 o 
   6   7   2      500.48      476.88     10.46 o 
   7   7   2        2.51        1.69      1.69 o 
   8   7   2      269.41      248.66      8.32 o 
   9   7   2      170.74      167.64      7.08 o 
  10   7   2       93.43      103.39      6.04 o 
 -11   8   2       94.93      110.66      7.31 o 
 -10   8   2       28.58       31.51      4.51 o 
  -9   8   2     1253.43     1232.46     24.72 o 
  -8   8   2      355.58      339.49     11.05 o 
  -7   8   2      284.92      272.59      6.67 o 
  -6   8   2     4761.64     4494.28     50.21 o 
  -5   8   2     4441.28     4447.77     48.95 o 
  -4   8   2      494.48      488.33      8.63 o 
  -3   8   2     2507.54     2623.08     29.05 o 
  -2   8   2       53.53       35.57      2.64 o 
  -1   8   2     1950.95     1979.17     18.24 o 
   0   8   2      728.37      732.59      7.02 o 
   1   8   2      390.11      390.74      4.93 o 
   2   8   2     3082.22     3126.57     25.81 o 
   3   8   2     1313.51     1213.58     14.65 o 
   4   8   2      856.01      910.40     16.92 o 
   5   8   2       36.46       43.96      5.92 o 
   6   8   2      174.39      187.64      6.48 o 
   7   8   2      109.08      108.86      9.20 o 
   8   8   2      560.48      525.95     12.50 o 
   9   8   2        5.32        8.36      3.13 o 
  10   8   2      347.89      366.79     11.09 o 
 -11   9   2      136.93      115.84      7.75 o 
 -10   9   2      285.56      272.85     15.13 o 
  -9   9   2      109.05       95.96      6.68 o 
  -8   9   2        0.02       -0.10      4.57 o 
  -7   9   2     2372.98     2381.47     30.55 o 
  -6   9   2       29.70       29.56      3.31 o 
  -5   9   2      348.53      339.48      7.56 o 
  -4   9   2     1108.97     1129.05     14.07 o 
  -3   9   2       16.87       24.01      1.83 o 
  -2   9   2       75.87       71.22      2.06 o 
  -1   9   2      590.14      608.18      5.91 o 
   0   9   2     2360.05     2392.08     18.36 o 
   1   9   2      243.83      217.15      6.56 o 
   2   9   2      884.45      926.10     13.68 o 
   3   9   2      347.22      371.83      8.01 o 
   4   9   2       75.23       71.50      3.78 o 
   5   9   2      390.91      392.04     11.24 o 
   6   9   2     4537.77     4544.26     53.09 o 
   7   9   2      201.41      218.77      7.68 o 
   8   9   2       23.84       29.31      4.69 o 
   9   9   2        2.42        2.03      5.57 o 
 -11  10   2      265.70      284.59     11.97 o 
 -10  10   2        8.56       12.99      3.50 o 
  -9  10   2     2929.28     2831.86     66.63 o 
  -8  10   2      913.49      877.94     19.64 o 
  -7  10   2     1313.23     1295.11     24.39 o 
  -6  10   2       33.18       42.83      3.96 o 
  -5  10   2        1.49       13.94     11.44 o 
  -4  10   2     2873.48     2753.30     32.37 o 
  -3  10   2      193.23      219.72      4.97 o 
  -2  10   2      297.39      317.87      6.46 o 
  -1  10   2      281.03      294.02      5.47 o 
   0  10   2     3722.49     3745.42     27.99 o 
   1  10   2     2854.70     2829.67     30.15 o 
   2  10   2     4322.34     4273.56     47.15 o 
   3  10   2      173.32      173.65      5.47 o 
   4  10   2     3033.09     3078.22     37.15 o 
   5  10   2     1079.83     1073.64     20.40 o 
   6  10   2       38.40       47.33      6.65 o 
   7  10   2      466.46      453.05     11.25 o 
   8  10   2      127.28      123.72      6.09 o 
   9  10   2      372.72      406.04     11.59 o 
 -10  11   2       20.12       27.77      6.06 o 
  -9  11   2       13.43       14.92      6.72 o 
  -8  11   2        8.30        7.75      3.62 o 
  -7  11   2      989.53      941.28     20.13 o 
  -6  11   2      595.47      563.01     14.81 o 
  -5  11   2      296.46      295.84      7.04 o 
  -4  11   2      324.41      300.37      9.36 o 
  -3  11   2       16.62       16.10      1.82 o 
  -2  11   2        6.21       24.12      4.86 o 
  -1  11   2      440.39      443.64      8.83 o 
   0  11   2     5077.29     5237.63     51.47 o 
   1  11   2        3.68        8.67      1.17 o 
   2  11   2      895.03      902.75     14.01 o 
   3  11   2       10.11       10.71      1.99 o 
   4  11   2      142.52      135.90      5.32 o 
   5  11   2      545.90      536.99     13.39 o 
   6  11   2     2633.77     2596.19     34.55 o 
   7  11   2        3.36        0.26      2.83 o 
   8  11   2        1.12       12.02      4.35 o 
   9  11   2       94.52       95.84      7.11 o 
 -10  12   2      108.61      121.27      7.96 o 
  -9  12   2        3.39       11.65      4.04 o 
  -8  12   2      513.61      488.57     14.45 o 
  -7  12   2       14.83       18.47      3.40 o 
  -6  12   2      281.45      266.47      8.02 o 
  -5  12   2     1913.91     1943.63     25.76 o 
  -4  12   2     1095.53     1079.24     14.56 o 
  -3  12   2     4614.04     4518.78     44.42 o 
  -2  12   2     3220.27     3090.61     35.40 o 
  -1  12   2        0.15        2.19      1.45 o 
   0  12   2      487.57      466.39     12.33 o 
   1  12   2       94.81       98.66      3.50 o 
   2  12   2      811.76      790.55     11.69 o 
   3  12   2       57.04       54.66      3.60 o 
   4  12   2     1530.62     1489.48     21.81 o 
   5  12   2      279.46      304.45     16.26 o 
   6  12   2      689.95      700.40     14.36 o 
   7  12   2       68.99       73.95      4.81 o 
   8  12   2      446.96      439.50     11.81 o 
   9  12   2       58.46       66.40      8.45 o 
 -10  13   2      815.63      801.49     21.03 o 
  -9  13   2     1208.81     1208.72     26.07 o 
  -8  13   2      103.54      101.94      9.42 o 
  -7  13   2       29.00       28.11      3.70 o 
  -6  13   2      236.12      222.21      8.85 o 
  -5  13   2     1616.27     1565.03     19.88 o 
  -4  13   2      634.39      629.04     10.46 o 
  -3  13   2     1327.13     1382.52     19.26 o 
  -2  13   2      411.30      405.21      8.29 o 
  -1  13   2       91.85       87.79      7.48 o 
   0  13   2      747.51      710.60     16.59 o 
   1  13   2     1818.11     1810.67     20.80 o 
   2  13   2     1137.28     1111.21     15.03 o 
   3  13   2      269.13      271.34      7.49 o 
   4  13   2     1036.12     1000.13     16.91 o 
   5  13   2        6.31        4.86      2.04 o 
   6  13   2      403.50      421.85     12.59 o 
   7  13   2      210.19      224.33      8.69 o 
   8  13   2      126.22      150.52      9.99 o 
  -9  14   2      189.93      190.61     15.57 o 
  -8  14   2       35.64       34.60      4.23 o 
  -7  14   2       23.48       23.50      3.33 o 
  -6  14   2       82.02       74.54     10.78 o 
  -5  14   2        0.40        3.49      2.93 o 
  -4  14   2      168.18      160.95      5.13 o 
  -3  14   2     4103.19     4053.53     46.20 o 
  -2  14   2     1304.76     1280.54     25.24 o 
  -1  14   2      473.47      456.22     12.94 o 
   0  14   2      347.12      333.40     10.91 o 
   1  14   2      426.43      444.98     13.61 o 
   2  14   2       22.11       22.49      2.40 o 
   3  14   2     1499.43     1506.61     19.57 o 
   4  14   2      880.46      887.23     15.87 o 
   5  14   2     1173.34     1185.85     19.87 o 
   6  14   2      509.15      526.20     14.52 o 
   7  14   2       28.87       34.20      4.00 o 
   8  14   2       16.19       15.55      6.82 o 
  -9  15   2      112.99      122.42     12.57 o 
  -8  15   2        0.06        2.66      3.17 o 
  -7  15   2      266.81      276.85     10.80 o 
  -6  15   2        2.36        5.30      2.38 o 
  -5  15   2      413.83      418.15     10.56 o 
  -4  15   2      153.80      150.80      5.70 o 
  -3  15   2      851.67      849.51     19.67 o 
  -2  15   2       88.62       85.51      5.84 o 
  -1  15   2       43.77       61.26     10.88 o 
   0  15   2      570.13      572.79     19.64 o 
   1  15   2      856.51      860.01     24.56 o 
   2  15   2     1613.08     1593.59     25.61 o 
   3  15   2      210.90      202.62      6.13 o 
   4  15   2       71.81       80.61      9.38 o 
   5  15   2       44.96       50.03      4.44 o 
   6  15   2      267.27      273.75      9.06 o 
   7  15   2      221.25      224.99      8.55 o 
  -8  16   2      903.02      907.36     18.72 o 
  -7  16   2        7.93       13.17      2.72 o 
  -6  16   2      117.37       96.91      8.76 o 
  -5  16   2        0.33       -0.41      2.30 o 
  -4  16   2      106.60      116.97      6.64 o 
  -3  16   2       24.87       28.77      4.06 o 
  -2  16   2      971.20     1039.68     58.01 o 
  -1  16   2      405.27      410.44     13.04 o 
   1  16   2     1039.72     1059.25     23.65 o 
   2  16   2      488.38      476.91     12.23 o 
   3  16   2     2411.51     2364.13     35.30 o 
   4  16   2     1082.83     1064.74     16.52 o 
   5  16   2      141.83      142.38      5.63 o 
   6  16   2       51.60       59.74      4.94 o 
  -8  17   2       41.68       55.14      6.79 o 
  -7  17   2        0.41        0.39      2.05 o 
  -6  17   2      719.45      696.28     15.16 o 
  -5  17   2       21.77       42.19      6.54 o 
  -4  17   2      164.36      165.23     13.09 o 
  -3  17   2      448.00      434.55     13.77 o 
  -2  17   2      124.09      134.83     16.01 o 
  -1  17   2       30.83       37.90      7.82 o 
   0  17   2      825.00      842.52     20.73 o 
   1  17   2      658.16      674.33     20.44 o 
   2  17   2        3.70        9.76      3.15 o 
   3  17   2       21.96       19.12      3.59 o 
   4  17   2       41.28       51.55      6.09 o 
   5  17   2      328.05      324.22     10.85 o 
   6  17   2     1091.77     1080.08     25.26 o 
  -7  18   2       56.58       85.62      8.99 o 
  -6  18   2      304.81      298.64     18.53 o 
  -5  18   2        0.37       10.40      4.72 o 
  -4  18   2       58.79       55.52      8.07 o 
  -3  18   2      214.27      210.99     14.62 o 
  -2  18   2     1968.49     1969.11     46.32 o 
  -1  18   2       68.28       75.14     15.71 o 
   0  18   2       87.05       99.91     11.59 o 
   1  18   2      514.86      508.63     15.94 o 
   2  18   2       49.05       30.76      7.36 o 
   3  18   2      695.28      693.17     16.28 o 
   4  18   2      441.96      418.72     13.90 o 
   5  18   2      127.14      129.94      7.22 o 
   6  18   2        8.84       16.35      6.85 o 
  -6  19   2      624.97      688.84     30.10 o 
  -5  19   2       13.75        7.28      4.12 o 
  -4  19   2       43.34       27.42      7.11 o 
  -3  19   2       22.45       29.82      6.82 o 
  -2  19   2      374.18      367.45     13.23 o 
  -1  19   2      441.89      469.11     15.22 o 
   0  19   2     1091.13     1110.47     25.84 o 
   1  19   2      763.14      799.91     21.07 o 
   2  19   2       32.95       29.56      5.66 o 
   3  19   2       13.99       23.52     12.20 o 
   4  19   2     1564.52     1520.17     27.61 o 
   5  19   2      100.88      102.22      8.74 o 
  -5  20   2       85.80      101.02     11.04 o 
  -4  20   2      126.55      119.94     12.32 o 
  -3  20   2      521.31      548.99     25.82 o 
  -2  20   2     1041.84     1104.48     38.49 o 
  -1  20   2      845.88      862.87     22.29 o 
   0  20   2        2.69       16.96      3.57 o 
   1  20   2       54.01       66.83      9.25 o 
   2  20   2      427.34      448.83     37.24 o 
   3  20   2       88.56       75.06      9.86 o 
   4  20   2        7.65       17.96      6.70 o 
  -4  21   2       50.91       58.75      8.37 o 
  -3  21   2       11.37       17.81      5.84 o 
  -2  21   2       10.14       32.45      6.99 o 
  -1  21   2       57.70       45.80      5.97 o 
   0  21   2       61.28       60.22      6.18 o 
   1  21   2      758.11      784.87     21.86 o 
   2  21   2        1.15       68.34      9.23 o 
   3  21   2       10.17       31.75      7.57 o 
  -2  22   2        2.50       31.93      7.10 o 
  -1  22   2       61.64       67.07      9.48 o 
   0  22   2       86.02      108.85      7.74 o 
 -12   1   3       34.19       28.31      6.04 o 
 -11   1   3        1.67        5.33      3.38 o 
 -10   1   3       36.13       40.49      3.29 o 
  -9   1   3      179.20      171.19      4.94 o 
  -8   1   3      936.41      860.40      9.30 o 
  -7   1   3     1288.11     1243.71     12.39 o 
  -6   1   3      930.72      948.26      9.94 o 
  -5   1   3      279.66      278.56      3.77 o 
  -4   1   3       48.95       38.68      1.69 o 
  -3   1   3     6670.51     6953.74     43.71 o 
  -2   1   3      345.67      378.68      3.15 o 
  -1   1   3      207.86      191.70      2.64 o 
   0   1   3      182.13      230.83      1.83 o 
   1   1   3      216.37      149.10      1.77 o 
   2   1   3     7792.29     8144.68     85.73 o 
   3   1   3        0.79        3.99      0.94 o 
   4   1   3      594.79      561.83      5.90 o 
   5   1   3        0.29        2.67      1.12 o 
   6   1   3     2687.26     2596.58     22.40 o 
   7   1   3      250.32      246.75      5.04 o 
   8   1   3      190.13      185.67      4.71 o 
   9   1   3       26.34       28.26      2.56 o 
  10   1   3      352.21      362.14     10.80 o 
 -12   2   3       92.22       89.91      8.45 o 
 -11   2   3       63.13       65.94      7.59 o 
 -10   2   3        9.12        9.74      3.58 o 
  -9   2   3     2642.18     2582.57     26.90 o 
  -8   2   3     1475.81     1421.06     14.29 o 
  -7   2   3        1.53        6.28      1.33 o 
  -6   2   3      284.45      309.83      4.30 o 
  -5   2   3     2468.76     2550.06     19.61 o 
  -4   2   3      224.72      161.22      3.31 o 
  -3   2   3     1028.20     1070.36     10.55 o 
  -2   2   3      586.60      577.78      4.74 o 
  -1   2   3     7176.87     7465.79     45.40 o 
   0   2   3    26365.46    24422.82    223.49 o 
   1   2   3     2089.76     2378.69     18.35 o 
   2   2   3      217.69      165.13      3.51 o 
   3   2   3      274.46      296.55      3.23 o 
   4   2   3     4706.65     4635.09     38.32 o 
   5   2   3     3322.17     3154.23     27.87 o 
   6   2   3      158.14      147.35      3.64 o 
   7   2   3      172.81      170.31      4.21 o 
   8   2   3      505.23      514.06      8.09 o 
   9   2   3      321.91      319.06      7.14 o 
  10   2   3       65.32       72.32      5.07 o 
 -12   3   3       36.65       45.48      7.10 o 
 -11   3   3     1629.29     1646.03     29.89 o 
 -10   3   3     1004.06     1003.88     20.66 o 
  -9   3   3      231.85      245.06      5.89 o 
  -8   3   3      521.53      501.69      7.09 o 
  -7   3   3       34.78       31.81      2.46 o 
  -6   3   3     1398.41     1430.74     12.36 o 
  -5   3   3     2007.35     2107.84     15.62 o 
  -4   3   3     1798.58     1738.86     11.57 o 
  -3   3   3      146.97      174.86      2.46 o 
  -2   3   3    21897.70    21863.22    129.00 o 
  -1   3   3      191.93      171.80      3.91 o 
   0   3   3    14329.19    14366.46     96.91 o 
   1   3   3     1338.53     1348.80     10.17 o 
   2   3   3     1037.63     1102.31      8.41 o 
   3   3   3     5240.94     5253.52     37.46 o 
   4   3   3        0.33        3.56      0.87 o 
   5   3   3      230.37      232.99      4.75 o 
   6   3   3        0.52        7.13      2.85 o 
   7   3   3      506.24      512.26      7.98 o 
   8   3   3     1058.61     1026.95     13.43 o 
   9   3   3       49.18       48.14      5.20 o 
  10   3   3       63.11       73.03      5.55 o 
 -12   4   3      172.83      179.62     11.90 o 
 -11   4   3        7.26       20.72      5.94 o 
 -10   4   3      913.15      912.09     19.69 o 
  -9   4   3      849.75      815.46     17.56 o 
  -8   4   3      106.24      103.25      3.10 o 
  -7   4   3      390.35      401.31      5.85 o 
  -6   4   3     1940.62     1823.06     15.01 o 
  -5   4   3       71.05       85.19      1.42 o 
  -4   4   3      706.95      593.72      5.00 o 
  -3   4   3      728.91      623.55      4.78 o 
  -2   4   3       54.29      125.71      1.76 o 
  -1   4   3      242.09      242.95      7.40 o 
   0   4   3     6031.00     6361.25     53.45 o 
   1   4   3    15372.42    15652.79    156.74 o 
   2   4   3        0.28       12.29      1.93 o 
   3   4   3     2273.37     2344.86     16.29 o 
   4   4   3       70.02       85.72      2.53 o 
   5   4   3      828.94      827.54     10.11 o 
   6   4   3     1364.21     1376.86     15.14 o 
   7   4   3       49.96       61.73      5.14 o 
   8   4   3      257.10      261.11      7.09 o 
   9   4   3       74.41       79.89      6.61 o 
  10   4   3      305.54      341.66     13.11 o 
 -12   5   3      322.47      317.32     16.06 o 
 -11   5   3       24.69       16.60      3.47 o 
 -10   5   3      853.66      854.04     19.21 o 
  -9   5   3      681.58      666.90     15.77 o 
  -8   5   3       77.99       63.03      3.25 o 
  -7   5   3     1469.84     1513.03     14.51 o 
  -6   5   3     7577.22     7581.93     64.83 o 
  -5   5   3     6505.75     6485.76     42.45 o 
  -4   5   3        3.23        2.80      0.78 o 
  -3   5   3      221.73      212.24      2.43 o 
  -1   5   3     6197.34     6110.71     39.98 o 
   0   5   3      838.64      801.91      9.71 o 
   1   5   3      110.44      119.24      2.12 o 
   2   5   3    10214.04    10514.87     67.75 o 
   3   5   3      685.61      654.46      5.65 o 
   4   5   3     2252.45     2090.22     40.50 o 
   5   5   3      294.44      311.74      5.57 o 
   6   5   3     1226.87     1185.56     13.64 o 
   7   5   3       26.78       40.60      8.43 o 
   8   5   3      136.61      146.05      6.77 o 
   9   5   3      264.30      271.20     10.63 o 
  10   5   3      114.33      116.51     11.45 o 
 -12   6   3       17.15       48.24      6.70 o 
 -11   6   3      109.93      128.79      7.47 o 
 -10   6   3      399.24      386.24     12.40 o 
  -9   6   3      777.15      761.20     17.44 o 
  -8   6   3       41.36       34.09      3.37 o 
  -7   6   3      603.88      547.23      9.25 o 
  -6   6   3     1322.97     1288.96     15.97 o 
  -5   6   3       68.39       55.79      2.02 o 
  -4   6   3     4169.44     4229.38     28.91 o 
  -3   6   3       14.79       12.92      1.00 o 
  -2   6   3     4429.02     4964.79     31.80 o 
  -1   6   3       64.56       93.71      3.58 o 
   0   6   3     3269.63     3403.16     24.17 o 
   1   6   3     7025.39     7277.99     50.79 o 
   2   6   3     4424.24     4373.03     32.44 o 
   3   6   3        0.44        1.82      0.52 o 
   4   6   3      677.25      653.44      7.57 o 
   5   6   3      357.01      361.21      5.25 o 
   6   6   3      573.30      549.89     11.59 o 
   7   6   3      753.63      733.24     14.52 o 
   8   6   3        0.36        2.98      2.09 o 
   9   6   3      992.92      994.30     19.21 o 
  10   6   3       23.53       15.91      4.12 o 
 -12   7   3      391.16      397.02     13.92 o 
 -11   7   3      810.68      823.53     20.16 o 
 -10   7   3       22.84       19.97      3.68 o 
  -9   7   3       73.65       73.84      5.94 o 
  -8   7   3     4671.77     4472.38     53.59 o 
  -7   7   3      832.99      866.88     12.73 o 
  -6   7   3     1994.97     1855.24     23.48 o 
  -5   7   3     1268.77     1238.35     21.39 o 
  -4   7   3     2859.06     2777.71     20.90 o 
  -3   7   3     6211.54     6344.05     59.07 o 
  -2   7   3    14345.17    14791.17    100.67 o 
  -1   7   3     2546.29     2706.74     18.41 o 
   0   7   3    16738.44    16664.52    263.77 o 
   1   7   3     5002.37     5188.12     40.81 o 
   2   7   3      724.10      698.72      7.81 o 
   3   7   3       41.46       56.66      2.12 o 
   4   7   3     1831.03     1685.23     52.54 o 
   5   7   3     1631.94     1605.48     22.73 o 
   6   7   3      231.74      226.90      7.24 o 
   7   7   3       14.65       18.73      4.29 o 
   8   7   3      733.46      704.87     14.99 o 
   9   7   3      232.23      225.65     10.29 o 
 -11   8   3      301.54      315.06     12.00 o 
 -10   8   3      182.78      158.52      8.22 o 
  -9   8   3      267.33      248.60      9.78 o 
  -8   8   3      840.69      857.24     26.00 o 
  -7   8   3      175.09      164.27      8.26 o 
  -6   8   3      980.15      979.16     14.80 o 
  -5   8   3      688.99      687.09     11.09 o 
  -4   8   3      302.43      291.03      5.50 o 
  -3   8   3      440.80      471.11      5.70 o 
  -2   8   3     1409.78     1505.43     18.07 o 
  -1   8   3     2941.14     2986.10     19.72 o 
   0   8   3     2719.07     2675.45     22.31 o 
   1   8   3        4.89       10.62      1.69 o 
   2   8   3     6144.51     6156.00     55.06 o 
   3   8   3     2389.11     2342.78     25.01 o 
   4   8   3      241.72      239.82      6.74 o 
   5   8   3      279.61      246.90     15.24 o 
   6   8   3       33.82       25.62      3.23 o 
   7   8   3     1681.25     1652.47     25.24 o 
   8   8   3       65.82       76.19      8.05 o 
   9   8   3       26.84       44.52      5.65 o 
 -11   9   3       59.80       54.42      5.72 o 
 -10   9   3       18.37       19.09      3.93 o 
  -9   9   3       58.66       65.32      5.36 o 
  -8   9   3       23.33       28.80      5.46 o 
  -7   9   3        5.98        5.96      2.57 o 
  -6   9   3     3324.73     3314.90     38.67 o 
  -5   9   3      949.32      901.83     12.23 o 
  -4   9   3      465.08      476.16      7.68 o 
  -3   9   3       18.08       23.99      1.53 o 
  -2   9   3      651.64      680.52      9.72 o 
  -1   9   3        0.40        4.36      0.93 o 
   0   9   3     1384.45     1351.92     12.64 o 
   1   9   3      103.54       97.60      3.75 o 
   2   9   3     7827.43     7760.72     81.12 o 
   3   9   3     5190.01     5036.12     55.47 o 
   4   9   3      766.56      711.03     12.91 o 
   5   9   3      148.12      142.60      6.67 o 
   6   9   3      150.21      148.69      6.27 o 
   7   9   3       80.93       88.69      5.04 o 
   8   9   3      518.97      529.67     14.27 o 
   9   9   3       12.29       17.60      3.01 o 
 -11  10   3      111.75      105.94     15.29 o 
 -10  10   3      278.03      248.98     10.53 o 
  -9  10   3      566.53      559.01     15.56 o 
  -8  10   3      616.42      584.31     15.28 o 
  -7  10   3      905.80      896.03     21.02 o 
  -6  10   3      414.31      407.83     11.28 o 
  -5  10   3        6.08        5.14      1.47 o 
  -4  10   3        4.19        2.16      1.10 o 
  -3  10   3     2327.08     2218.60     30.60 o 
  -2  10   3     3983.78     4047.31     38.02 o 
  -1  10   3     1565.14     1530.83     13.68 o 
   0  10   3     3219.81     3255.89     27.29 o 
   1  10   3        7.44       14.60      1.90 o 
   2  10   3      133.13      150.07      5.52 o 
   3  10   3      235.83      211.19      6.31 o 
   4  10   3      147.18      144.79      7.31 o 
   5  10   3      435.88      442.85     10.40 o 
   6  10   3     1038.46     1011.93     17.93 o 
   7  10   3       93.31      106.92      8.44 o 
   8  10   3      343.10      360.54     10.66 o 
   9  10   3       18.33        6.35      3.08 o 
 -11  11   3      105.13      112.07      7.58 o 
 -10  11   3      147.58      154.54      8.54 o 
  -9  11   3       20.86       19.33      3.76 o 
  -8  11   3        0.98       12.49      9.77 o 
  -7  11   3        0.06        7.85      2.41 o 
  -6  11   3      506.09      461.46     10.42 o 
  -5  11   3       70.17       69.31      3.21 o 
  -4  11   3       21.67       19.94      2.51 o 
  -3  11   3     1068.07     1088.36     15.36 o 
  -2  11   3      536.51      557.30     11.01 o 
  -1  11   3     5981.42     5770.02     57.59 o 
   0  11   3     5621.23     5691.55     54.25 o 
   1  11   3      395.27      393.76      8.08 o 
   2  11   3      354.28      368.45      8.22 o 
   3  11   3      107.55      103.36      4.48 o 
   4  11   3      555.42      554.29     11.53 o 
   5  11   3        0.22        1.71      2.30 o 
   6  11   3       52.74       55.47      7.27 o 
   7  11   3      196.25      196.41      7.70 o 
   8  11   3     1558.40     1568.51     25.87 o 
 -10  12   3      120.55      124.44     12.66 o 
  -9  12   3       15.29       11.66      4.82 o 
  -8  12   3      687.60      683.96     14.66 o 
  -7  12   3     1509.45     1498.91     23.32 o 
  -6  12   3      666.61      690.44     13.59 o 
  -5  12   3      233.97      226.90      8.30 o 
  -4  12   3      531.01      512.01      9.81 o 
  -3  12   3     4435.96     4331.34     47.98 o 
  -2  12   3     3567.77     3437.19     46.47 o 
  -1  12   3      588.34      588.21     16.30 o 
   0  12   3        0.55        5.03      1.47 o 
   1  12   3      133.05      137.10      3.12 o 
   2  12   3     2830.06     2793.26     35.44 o 
   3  12   3      156.45      168.63      5.96 o 
   4  12   3      105.90      115.81      9.56 o 
   5  12   3      849.23      819.46     15.59 o 
   6  12   3     1865.73     1849.59     42.96 o 
   7  12   3      217.02      211.02      8.08 o 
   8  12   3       11.64       15.44      5.60 o 
 -10  13   3       43.74       39.08      4.70 o 
  -9  13   3       40.01       51.33      5.98 o 
  -8  13   3      277.84      300.58     11.93 o 
  -7  13   3      474.85      472.02     11.64 o 
  -6  13   3     1372.94     1342.03     21.28 o 
  -5  13   3      208.77      206.53     16.94 o 
  -4  13   3      467.44      421.82      9.00 o 
  -3  13   3       10.77        8.36      1.77 o 
  -2  13   3      549.78      528.84      9.69 o 
  -1  13   3      836.83      835.53     18.32 o 
   0  13   3       50.83       56.66      3.70 o 
   1  13   3     1295.08     1301.44     16.48 o 
   2  13   3     1551.26     1505.65     18.85 o 
   3  13   3     1652.62     1593.29     22.94 o 
   4  13   3        1.35        3.65      1.92 o 
   5  13   3      969.66      965.78     17.48 o 
   6  13   3      250.73      268.85     11.24 o 
   7  13   3        0.19       -1.56      1.56 o 
   8  13   3      411.89      439.29     12.36 o 
 -10  14   3       79.46       79.32      9.23 o 
  -9  14   3      509.65      516.18     13.52 o 
  -8  14   3      902.65      871.97     17.55 o 
  -7  14   3       10.19       10.65      2.66 o 
  -6  14   3        0.06        0.76      1.55 o 
  -5  14   3       11.26        7.31      3.20 o 
  -4  14   3      517.45      512.75     10.47 o 
  -3  14   3       14.54       18.31      2.35 o 
  -2  14   3       47.60       47.16      4.28 o 
  -1  14   3     2222.38     2196.33     37.77 o 
   0  14   3      710.52      706.62     17.10 o 
   1  14   3     3120.52     3105.10     41.45 o 
   2  14   3       66.03       68.08      3.71 o 
   3  14   3      783.34      770.61     14.35 o 
   4  14   3       85.23       91.07      5.68 o 
   5  14   3       95.24      112.75      5.80 o 
   6  14   3       54.60       62.17      5.43 o 
   7  14   3       51.34       46.01      5.20 o 
  -9  15   3      218.85      234.03      9.08 o 
  -8  15   3      309.82      300.56     10.93 o 
  -7  15   3      409.57      393.02     10.99 o 
  -6  15   3      229.15      232.81     14.77 o 
  -5  15   3       99.09       96.56      6.08 o 
  -4  15   3     1235.56     1237.41     27.07 o 
  -3  15   3     5689.65     5631.90     83.66 o 
  -2  15   3        0.66       -0.83      2.99 o 
  -1  15   3     1308.50     1320.95     26.35 o 
   0  15   3       10.17       19.26      3.66 o 
   1  15   3     1328.37     1321.92     22.23 o 
   2  15   3      407.77      397.96     10.77 o 
   3  15   3     1168.24     1165.52     16.99 o 
   4  15   3      344.09      351.81      9.70 o 
   5  15   3        9.09       15.06      3.88 o 
   6  15   3       57.25       64.05      4.84 o 
   7  15   3        0.05        0.20      1.93 o 
  -9  16   3        1.77        1.63      2.23 o 
  -8  16   3       13.48       16.81      3.39 o 
  -7  16   3      277.34      273.64      9.96 o 
  -6  16   3        5.85        4.53      2.06 o 
  -5  16   3      546.77      527.36     14.23 o 
  -4  16   3      359.33      379.29     19.12 o 
  -3  16   3     1165.98     1175.98     39.02 o 
  -2  16   3      864.19      888.95     20.60 o 
  -1  16   3      178.04      192.89      8.80 o 
   0  16   3      501.11      529.21     38.50 o 
   1  16   3     1120.50     1095.51     24.35 o 
   2  16   3       49.01       45.98      4.39 o 
   3  16   3      622.93      622.00     14.78 o 
   4  16   3       10.12       12.13      2.70 o 
   5  16   3      837.15      847.52     22.63 o 
   6  16   3      136.20      148.16      7.09 o 
  -8  17   3      207.19      214.62     10.65 o 
  -7  17   3      490.73      492.13     15.02 o 
  -6  17   3      455.67      426.92     22.57 o 
  -5  17   3     1145.63     1119.77     38.40 o 
  -4  17   3       37.70       36.05      7.45 o 
  -3  17   3        7.28       13.50      4.88 o 
  -2  17   3      150.09      168.39      9.75 o 
  -1  17   3        9.75       28.73     13.26 o 
   0  17   3      232.28      222.12      9.90 o 
   1  17   3        7.65        6.01      3.04 o 
   2  17   3        6.53       17.32      3.18 o 
   3  17   3     1195.74     1196.30     22.56 o 
   4  17   3       54.62       60.69      5.10 o 
   5  17   3       16.80       26.58      6.63 o 
   6  17   3       32.13       35.79      6.15 o 
  -7  18   3       14.47       13.50      6.63 o 
  -6  18   3      151.26      154.59     13.94 o 
  -5  18   3      440.52      473.17     23.31 o 
  -4  18   3      623.19      610.06     26.24 o 
  -3  18   3      419.51      409.21     20.74 o 
  -1  18   3       49.17       61.31      7.23 o 
   0  18   3      128.17      130.16     11.46 o 
   1  18   3       80.80       81.35      6.53 o 
   2  18   3       20.60       30.77      9.66 o 
   3  18   3      140.33      133.21     12.14 o 
   4  18   3      208.31      191.68      8.55 o 
   5  18   3      269.92      278.31     10.39 o 
  -6  19   3      234.14      246.77     17.27 o 
  -5  19   3       13.01        9.08      3.43 o 
  -4  19   3      231.59      243.15     16.59 o 
  -3  19   3       12.34       40.09      7.90 o 
  -2  19   3       78.25      109.17     11.05 o 
  -1  19   3      691.20      722.58     38.28 o 
   0  19   3        3.25       10.03      5.55 o 
   1  19   3       30.24       40.82      5.39 o 
   2  19   3        7.96        9.93      3.42 o 
   3  19   3       11.90        7.60      3.37 o 
   4  19   3       37.97       36.56      4.70 o 
  -5  20   3       27.14        9.62      5.06 o 
  -4  20   3       30.66       29.52      6.85 o 
  -3  20   3      476.57      434.94     22.80 o 
  -2  20   3       16.99       31.42      7.56 o 
  -1  20   3        0.16        7.11      5.17 o 
   0  20   3      430.26      461.62     25.18 o 
   1  20   3      275.07      304.16     25.64 o 
   2  20   3        1.66       -0.27      2.47 o 
   3  20   3        0.18        5.21     11.38 o 
  -4  21   3       54.98       64.89      9.29 o 
  -3  21   3      560.24      575.40     26.98 o 
  -2  21   3       98.95       94.17     10.77 o 
  -1  21   3      288.48      299.33     18.54 o 
   0  21   3       24.73       34.69     10.57 o 
   1  21   3      356.77      374.93     16.14 o 
   2  21   3        0.66       -1.51      6.85 o 
  -1  22   3       47.92       74.67     10.08 o 
 -12   0   4      169.56      206.38     11.92 o 
 -11   0   4      135.57      145.14      9.58 o 
 -10   0   4       40.72       41.92      5.80 o 
  -9   0   4     1717.55     1619.39     22.97 o 
  -8   0   4      454.02      427.86      8.95 o 
  -7   0   4     1725.09     1634.03     21.42 o 
  -6   0   4     2180.68     2028.16     24.69 o 
  -5   0   4       96.68       55.59      1.74 o 
  -4   0   4     1090.33     1204.74     13.61 o 
  -3   0   4       11.33       17.96      1.67 o 
  -2   0   4     5197.17     5225.79     61.61 o 
  -1   0   4     7967.47     8167.22     77.15 o 
   0   0   4     1402.77     1617.37     13.22 o 
   1   0   4    14245.59    14391.52    144.44 o 
   2   0   4       16.06       39.03      2.51 o 
   3   0   4       18.17       11.71      1.58 o 
   4   0   4       27.06       31.80      4.17 o 
   5   0   4        4.27       10.04      3.19 o 
   6   0   4     4571.49     4427.36     50.12 o 
   7   0   4     1890.57     1809.80     25.34 o 
   8   0   4        0.09        3.42      2.47 o 
   9   0   4       78.74       78.85      6.00 o 
  10   0   4       12.32       22.10      9.47 o 
 -12   1   4     1023.50     1051.67     29.28 o 
 -11   1   4      660.89      662.90     14.80 o 
 -10   1   4      347.03      332.59      9.56 o 
  -9   1   4       57.82       60.54      2.69 o 
  -8   1   4        2.30        8.70      2.03 o 
  -7   1   4        0.99        2.72      1.39 o 
  -6   1   4     1273.78     1265.04     12.16 o 
  -5   1   4       16.28        9.18      0.98 o 
  -4   1   4    24464.55    24484.48    145.92 o 
  -3   1   4     5160.71     5289.61     29.68 o 
  -2   1   4     3414.23     3541.29     20.54 o 
  -1   1   4     9868.61    10391.38     65.54 o 
   0   1   4      102.83       50.42      0.98 o 
   1   1   4     1298.10     1303.06      8.26 o 
   2   1   4     2440.20     2421.11     20.45 o 
   3   1   4     1373.13     1343.43     13.02 o 
   4   1   4    10891.11    10433.93     99.65 o 
   5   1   4     3080.53     2884.64     24.05 o 
   6   1   4      535.85      548.97      7.74 o 
   7   1   4      205.80      214.95      4.92 o 
   8   1   4      951.70      943.17     11.97 o 
   9   1   4        1.05        1.36      1.72 o 
  10   1   4      761.80      817.49     25.58 o 
 -12   2   4        1.31        2.99      3.40 o 
 -11   2   4        0.47        2.51      3.25 o 
 -10   2   4      178.65      171.84      5.86 o 
  -9   2   4      739.98      755.85     10.55 o 
  -8   2   4      433.97      413.60      6.24 o 
  -7   2   4      684.84      653.27      7.26 o 
  -6   2   4     2081.17     2072.99     17.79 o 
  -5   2   4    10908.96    11220.50     72.64 o 
  -4   2   4      140.23      125.87      1.96 o 
  -3   2   4      182.71      231.15      2.33 o 
  -2   2   4    10490.01    11177.93     79.19 o 
  -1   2   4      191.19      167.29      1.76 o 
   0   2   4     6345.60     6452.87     48.46 o 
   1   2   4     4124.96     4016.55     24.86 o 
   2   2   4     1123.16     1267.47      9.66 o 
   3   2   4     1263.05     1276.83     10.98 o 
   4   2   4      428.47      431.77      5.16 o 
   5   2   4        8.43       13.66      2.90 o 
   6   2   4     2333.67     2287.04     20.59 o 
   7   2   4      914.78      859.54     10.77 o 
   8   2   4      946.02      950.38     16.73 o 
   9   2   4       64.74       57.25      4.69 o 
  10   2   4       58.03       64.79      8.06 o 
 -12   3   4      138.83      145.57     10.71 o 
 -11   3   4       77.96       77.69      8.12 o 
 -10   3   4      238.92      248.25     13.58 o 
  -9   3   4      421.31      409.92      7.31 o 
  -8   3   4      364.40      363.53      7.43 o 
  -7   3   4       74.95       68.70      2.32 o 
  -6   3   4      601.26      611.97      6.55 o 
  -5   3   4     1281.81     1274.48     10.23 o 
  -4   3   4     4062.24     4400.65     31.16 o 
  -3   3   4     2033.55     1924.50     11.53 o 
  -2   3   4       99.60      152.85      4.29 o 
  -1   3   4    10389.27    11174.70     70.80 o 
   0   3   4     5272.17     5746.25     37.59 o 
   1   3   4       14.44       13.46      1.76 o 
   2   3   4      524.85      534.74      5.59 o 
   3   3   4     3887.66     3823.85     24.37 o 
   4   3   4     2613.21     2563.30     25.83 o 
   5   3   4      564.03      541.68      7.19 o 
   6   3   4        2.07        5.88      2.18 o 
   7   3   4      143.17      147.88      4.10 o 
   8   3   4      123.43      128.51      5.36 o 
   9   3   4       64.34       58.77      4.74 o 
 -12   4   4      305.46      281.63     14.77 o 
 -11   4   4      896.70      896.27     19.99 o 
 -10   4   4        1.81        3.73      3.30 o 
  -9   4   4      184.26      176.22      8.45 o 
  -8   4   4      561.06      557.63      8.38 o 
  -7   4   4     4335.91     4226.98     33.87 o 
  -6   4   4     1623.35     1603.58     13.45 o 
  -5   4   4      504.52      494.95      4.92 o 
  -4   4   4     2496.12     2671.74     17.87 o 
  -3   4   4    16041.56    16209.08    104.95 o 
  -2   4   4    11182.50    11843.30     74.45 o 
  -1   4   4     2294.79     2509.72     15.94 o 
   0   4   4     3599.31     3571.70     29.79 o 
   1   4   4    17488.87    16457.17    185.65 o 
   2   4   4    10938.06    10453.68     69.28 o 
   3   4   4      895.19      926.05      8.56 o 
   4   4   4     2210.33     2063.07     18.89 o 
   5   4   4     1206.41     1163.40     13.20 o 
   6   4   4      196.07      175.03      4.09 o 
   7   4   4      336.32      327.99      6.66 o 
   8   4   4        9.36       14.96      2.30 o 
   9   4   4      510.33      527.76     13.36 o 
 -12   5   4      283.25      276.35     14.74 o 
 -11   5   4      158.52      172.32     16.67 o 
 -10   5   4       90.96      104.20      6.32 o 
  -9   5   4        0.71        6.37      1.93 o 
  -8   5   4       59.33       64.14      3.54 o 
  -7   5   4        4.86        5.47      1.11 o 
  -6   5   4      265.27      302.17      4.55 o 
  -5   5   4      128.65      129.79      2.02 o 
  -4   5   4      459.47      452.30      4.66 o 
  -3   5   4      329.65      324.45      3.44 o 
  -2   5   4      467.28      448.94      3.72 o 
  -1   5   4      152.33      196.68      2.38 o 
   0   5   4      733.57      788.03      7.58 o 
   1   5   4      175.91      212.88      3.13 o 
   2   5   4     1254.14     1368.98     10.52 o 
   3   5   4     2642.25     2689.59     18.02 o 
   4   5   4     4242.02     4004.98     32.21 o 
   5   5   4       21.85       30.05      1.83 o 
   6   5   4       81.95       86.18      3.09 o 
   7   5   4      108.29      111.34      4.65 o 
   8   5   4       13.17       25.19      3.39 o 
   9   5   4     1203.52     1206.91     21.99 o 
 -12   6   4       74.21       72.53      8.31 o 
 -11   6   4      202.82      214.14      9.36 o 
 -10   6   4     1319.90     1266.63     24.83 o 
  -9   6   4     2223.80     2204.30     35.35 o 
  -8   6   4     1807.13     1789.05     25.53 o 
  -7   6   4      419.57      381.22      8.93 o 
  -6   6   4     5054.58     5017.37     41.37 o 
  -5   6   4     6627.86     6535.57     69.44 o 
  -4   6   4     5235.66     5219.74     41.18 o 
  -3   6   4        4.45       32.86      1.15 o 
  -2   6   4     1225.81     1256.45      8.05 o 
  -1   6   4     8171.13     8064.30     52.15 o 
   0   6   4     2047.47     2252.46     18.16 o 
   1   6   4      327.04      375.37      6.73 o 
   2   6   4       13.48       17.95      1.32 o 
   3   6   4     3680.55     3616.58     25.18 o 
   4   6   4     4198.77     4177.60     31.40 o 
   5   6   4      833.28      876.37     15.14 o 
   6   6   4     2574.02     2531.98     33.42 o 
   7   6   4     3385.42     3370.23     42.96 o 
   8   6   4     3426.78     3286.42     43.23 o 
   9   6   4      445.37      466.97     12.69 o 
 -12   7   4      370.22      372.18     17.74 o 
 -11   7   4      272.28      288.76     11.04 o 
 -10   7   4      112.01      114.36      8.60 o 
  -9   7   4        2.09        1.25      2.41 o 
  -8   7   4      430.99      448.28     10.60 o 
  -7   7   4      244.68      220.36      6.83 o 
  -6   7   4       58.10       67.85      4.22 o 
  -5   7   4      118.76      101.31      3.15 o 
  -4   7   4     2283.49     2280.28     18.02 o 
  -3   7   4     2016.12     2085.69     16.25 o 
  -2   7   4     2571.19     2459.39     15.85 o 
  -1   7   4        0.32        2.72      1.19 o 
   0   7   4        7.83       15.79      1.08 o 
   1   7   4        1.58        1.58      0.68 o 
   2   7   4       28.23       41.01      1.57 o 
   3   7   4       58.13       80.20      3.25 o 
   4   7   4      397.64      382.73      7.64 o 
   5   7   4      592.51      588.31     14.15 o 
   6   7   4      370.68      365.23      9.98 o 
   7   7   4      389.14      389.74     10.61 o 
   8   7   4        2.52       26.29      5.76 o 
   9   7   4      506.62      524.20     13.60 o 
 -12   8   4       63.73       75.45     11.19 o 
 -11   8   4      231.11      220.63      9.77 o 
 -10   8   4       64.38       65.00      5.49 o 
  -9   8   4      505.87      500.80     13.88 o 
  -8   8   4      581.78      559.53     14.17 o 
  -7   8   4      162.32      145.49      6.26 o 
  -6   8   4      349.93      319.25      9.21 o 
  -5   8   4     3046.86     2967.95     30.13 o 
  -4   8   4       52.32       69.14      3.50 o 
  -3   8   4      255.35      270.85      4.53 o 
  -2   8   4     3068.12     3176.74     21.61 o 
  -1   8   4      145.26      142.50      4.45 o 
   0   8   4     8777.39     8635.14     77.41 o 
   1   8   4      196.71      218.39      3.86 o 
   2   8   4     1515.07     1556.30     14.92 o 
   3   8   4      570.56      619.68     11.41 o 
   4   8   4     2092.39     2111.12     27.86 o 
   5   8   4      358.96      349.92     13.00 o 
   6   8   4       19.89       15.41      2.88 o 
   7   8   4      168.08      165.87      6.97 o 
   8   8   4        0.02       -1.57      2.07 o 
   9   8   4      203.45      202.22      8.32 o 
 -11   9   4      210.10      223.93     10.05 o 
 -10   9   4      113.69      127.70      9.21 o 
  -9   9   4       49.39       57.49     14.12 o 
  -8   9   4      405.11      390.92     11.90 o 
  -7   9   4     1167.86     1106.44     21.10 o 
  -6   9   4     1222.70     1237.14     18.55 o 
  -5   9   4       39.49       36.34      2.33 o 
  -4   9   4      582.34      541.45      8.28 o 
  -3   9   4      156.35      166.57      3.70 o 
  -2   9   4     5996.66     6044.68     44.53 o 
  -1   9   4       87.44       83.03      1.87 o 
   0   9   4     2719.32     2706.28     23.12 o 
   1   9   4      133.88      108.69      3.06 o 
   2   9   4       11.91       23.24      2.36 o 
   3   9   4        7.25       27.97      3.70 o 
   4   9   4     2105.75     2014.23     27.17 o 
   5   9   4     1106.42     1116.11     26.30 o 
   6   9   4      100.09       94.60     10.33 o 
   7   9   4      836.35      820.99     16.66 o 
   8   9   4       18.74       27.60      4.54 o 
   9   9   4       54.13       57.25      6.36 o 
 -11  10   4      132.60      162.84      8.85 o 
 -10  10   4       42.69       57.02     14.40 o 
  -9  10   4        0.35        0.46      2.25 o 
  -8  10   4      386.51      385.17     11.92 o 
  -7  10   4      239.03      205.56      6.92 o 
  -6  10   4     1510.97     1493.79     28.15 o 
  -5  10   4     2670.09     2575.65     31.94 o 
  -4  10   4       59.43       56.51      2.91 o 
  -3  10   4      196.12      145.94      4.35 o 
  -2  10   4      563.53      537.40      8.07 o 
  -1  10   4      201.31      210.56      3.29 o 
   0  10   4     7211.47     7194.70     66.02 o 
   2  10   4       18.64       22.91      4.92 o 
   3  10   4      382.10      399.53      9.15 o 
   4  10   4       10.27       15.41      2.39 o 
   5  10   4      860.56      868.87     16.02 o 
   6  10   4      604.53      598.57     16.83 o 
   7  10   4      404.92      417.71     11.46 o 
   8  10   4        7.06        8.59      6.55 o 
 -11  11   4      172.20      184.51     28.72 o 
 -10  11   4        7.35       11.31      3.38 o 
  -9  11   4        0.02        2.89      4.95 o 
  -8  11   4      101.42       86.55      5.41 o 
  -7  11   4      484.86      485.88     11.23 o 
  -6  11   4      480.67      490.68     10.72 o 
  -5  11   4       84.84       90.31      6.88 o 
  -4  11   4     6585.64     6358.75     67.63 o 
  -3  11   4     1532.24     1578.92     23.52 o 
  -2  11   4     3067.38     3014.69     35.62 o 
  -1  11   4       26.09       26.76      1.30 o 
   0  11   4        7.22        5.51      1.26 o 
   1  11   4        1.61        6.03      1.60 o 
   2  11   4     2435.92     2445.90     30.61 o 
   3  11   4      173.27      181.26      6.19 o 
   4  11   4       10.68       11.37      2.84 o 
   5  11   4      352.14      341.81      9.57 o 
   6  11   4       87.06       87.88      6.03 o 
   7  11   4      267.16      290.46     16.98 o 
   8  11   4       19.89       18.97      3.38 o 
 -10  12   4        4.62        8.61      4.51 o 
  -9  12   4      173.96      167.89      7.20 o 
  -8  12   4        7.36        6.86      2.54 o 
  -7  12   4       18.86       15.64      2.93 o 
  -6  12   4      572.77      568.54     12.36 o 
  -5  12   4      708.18      714.80     13.47 o 
  -4  12   4      603.82      553.95     12.69 o 
  -3  12   4       68.31       49.90      5.26 o 
  -2  12   4     1724.88     1726.96     21.90 o 
  -1  12   4       69.54       69.77      4.76 o 
   0  12   4     1731.86     1730.13     19.75 o 
   1  12   4       95.26       84.56      4.00 o 
   2  12   4      230.38      227.52      6.72 o 
   3  12   4     1396.39     1411.59     21.16 o 
   4  12   4      251.05      255.78      7.96 o 
   5  12   4      645.31      669.06     14.25 o 
   6  12   4        0.29       -0.40      1.88 o 
   7  12   4       17.32        8.75      3.38 o 
   8  12   4        9.69        8.72      2.81 o 
 -10  13   4     1268.80     1270.39     28.73 o 
  -9  13   4      467.97      460.87     12.40 o 
  -8  13   4      116.23      110.90      5.94 o 
  -7  13   4       78.99       83.83      5.12 o 
  -6  13   4      822.28      778.60     14.92 o 
  -5  13   4       34.27       37.88      3.99 o 
  -4  13   4     1183.64     1151.67     25.93 o 
  -3  13   4      153.92      167.86      5.25 o 
  -2  13   4      370.75      393.08     11.36 o 
  -1  13   4       68.41       76.12      5.12 o 
   0  13   4        4.14        4.84      2.25 o 
   1  13   4      139.90      129.28      4.37 o 
   2  13   4     2783.52     2833.55     35.26 o 
   3  13   4      908.19      927.79     16.20 o 
   4  13   4      234.07      242.49      7.98 o 
   5  13   4       44.97       60.03     14.05 o 
   6  13   4       33.61       37.64      4.66 o 
   7  13   4       34.28       36.60      5.89 o 
 -10  14   4      936.62      898.32     18.89 o 
  -9  14   4      922.71      875.06     18.08 o 
  -8  14   4      131.79      130.86      6.59 o 
  -7  14   4      664.86      644.19     14.06 o 
  -6  14   4     2376.63     2355.90     32.20 o 
  -5  14   4     1125.19     1090.37     21.19 o 
  -4  14   4      269.80      225.59     19.67 o 
  -3  14   4      202.68      194.99      5.88 o 
  -2  14   4        5.89       10.24      3.76 o 
  -1  14   4      577.02      569.63     14.82 o 
   0  14   4       18.89       19.22      3.36 o 
   1  14   4        0.86       -1.15      1.85 o 
   2  14   4      323.98      323.99      9.98 o 
   3  14   4      395.13      408.44     13.26 o 
   4  14   4     2403.34     2410.39     32.96 o 
   5  14   4     1913.94     1899.30     28.58 o 
   6  14   4      216.32      212.73      8.24 o 
   7  14   4      792.56      788.41     17.17 o 
  -9  15   4        8.37        7.59      2.75 o 
  -8  15   4      125.67      130.48      9.58 o 
  -7  15   4      183.21      199.45      7.74 o 
  -6  15   4       52.41       46.34      5.06 o 
  -5  15   4      893.61      870.31     23.20 o 
  -4  15   4     4976.00     4895.34     65.80 o 
  -3  15   4      655.37      648.45     24.92 o 
  -2  15   4      372.84      360.86     15.25 o 
  -1  15   4        5.64       11.82      3.98 o 
   0  15   4       10.20       12.50      4.25 o 
   1  15   4       11.08       10.83      2.61 o 
   2  15   4     2458.53     2443.45     35.59 o 
   3  15   4     1170.92     1164.88     19.49 o 
   4  15   4      648.30      644.52     13.94 o 
   5  15   4       18.35       25.41      3.44 o 
   6  15   4       32.56       34.39      4.53 o 
  -9  16   4       19.15       29.45      3.99 o 
  -8  16   4      144.24      138.02      6.95 o 
  -7  16   4      236.53      243.26     10.30 o 
  -6  16   4      149.65      135.92      7.48 o 
  -5  16   4     1033.43      894.63     32.66 o 
  -4  16   4      749.70      737.25     28.20 o 
  -3  16   4      813.32      807.01     29.31 o 
  -2  16   4     2037.95     2061.31     37.11 o 
  -1  16   4     5024.46     4991.33     76.32 o 
   0  16   4     1695.94     1687.62     32.68 o 
   1  16   4     1397.90     1398.26     23.79 o 
   2  16   4      320.58      323.34     10.15 o 
   4  16   4       20.78       23.85      3.35 o 
   5  16   4       54.01       59.10      4.53 o 
   6  16   4       96.02       87.43      5.76 o 
  -8  17   4       14.44       17.53      5.63 o 
  -7  17   4       46.62       56.51      5.83 o 
  -6  17   4        5.74        1.03      2.47 o 
  -5  17   4      455.42      433.94     22.09 o 
  -4  17   4      301.76      307.82     17.55 o 
  -3  17   4     1542.56     1562.73     46.36 o 
  -2  17   4        3.13        6.12      3.70 o 
  -1  17   4       24.31       29.96      6.44 o 
   0  17   4      335.22      325.86     12.09 o 
   1  17   4      259.26      274.50     11.27 o 
   2  17   4      222.84      247.23      9.08 o 
   3  17   4       83.68       74.45      6.94 o 
   4  17   4       20.67       12.27      6.55 o 
   5  17   4      197.02      210.97      7.34 o 
  -7  18   4     2421.44     2023.34     60.09 o 
  -6  18   4      499.38      463.74     24.25 o 
  -5  18   4       20.62       23.70      6.82 o 
  -3  18   4      662.10      623.38     26.35 o 
  -2  18   4      116.73      113.71     10.94 o 
  -1  18   4     1187.48     1246.60     27.14 o 
   0  18   4       19.76       24.99      5.56 o 
   1  18   4      520.08      519.84     24.83 o 
   2  18   4     1071.69     1076.37     21.30 o 
   3  18   4        0.48        2.05      2.69 o 
   4  18   4       34.43       34.39      4.98 o 
   5  18   4      417.13      434.69     22.78 o 
  -7  19   4        1.44        0.70      2.52 o 
  -6  19   4      105.89       88.05     11.49 o 
  -5  19   4      612.36      607.83     27.52 o 
  -4  19   4      231.78      228.94     16.06 o 
  -3  19   4     1046.01     1038.83     36.78 o 
  -2  19   4       63.98       52.73      9.21 o 
  -1  19   4        2.82        4.98      4.59 o 
   0  19   4      234.70      250.51     14.70 o 
   1  19   4      694.40      726.37     20.24 o 
   2  19   4       87.11       71.94     11.40 o 
   3  19   4       33.16       32.98      4.54 o 
   4  19   4       75.23       84.24     10.64 o 
  -5  20   4       58.39      112.03     10.63 o 
  -4  20   4       97.58      112.20     11.22 o 
  -3  20   4        0.01        8.37      4.04 o 
  -2  20   4      189.48      148.38     13.10 o 
  -1  20   4     2456.67     2462.76     66.35 o 
   0  20   4       13.71       20.62      3.98 o 
   1  20   4      155.82      180.63      9.80 o 
   2  20   4       60.02       78.75     11.81 o 
   3  20   4        5.45        4.75      4.60 o 
  -4  21   4      179.37      143.36     13.56 o 
  -3  21   4      385.07      398.90     22.10 o 
  -2  21   4       98.12      105.66     11.31 o 
  -1  21   4       44.39       58.54      8.54 o 
   0  21   4        1.54        2.90      3.71 o 
   1  21   4      517.40      582.51     18.31 o 
 -13   1   5       36.75       33.00      6.74 o 
 -12   1   5      106.78      103.48      8.74 o 
 -11   1   5      460.02      472.20     12.19 o 
 -10   1   5        0.05        3.24      1.94 o 
  -9   1   5       89.73       84.76      3.38 o 
  -8   1   5        7.93        6.04      1.77 o 
  -7   1   5     1269.07     1221.23     12.09 o 
  -6   1   5      740.82      743.75      6.98 o 
  -5   1   5      789.79      849.79      6.98 o 
  -4   1   5      231.23      224.03      2.44 o 
  -3   1   5      474.36      638.89      4.72 o 
  -2   1   5     1343.47     1273.22      7.84 o 
  -1   1   5       25.32       26.62      1.19 o 
   0   1   5       44.12       51.60      1.04 o 
   1   1   5     2409.44     2578.56     14.47 o 
   2   1   5     1445.52     1397.97     10.30 o 
   3   1   5      311.40      324.16      5.17 o 
   4   1   5       71.91       54.43      1.90 o 
   5   1   5      235.21      232.37      4.60 o 
   6   1   5       70.48       79.96      3.21 o 
   7   1   5      207.44      219.65      5.14 o 
   8   1   5      200.63      213.66      5.34 o 
   9   1   5       67.49       76.04      4.30 o 
 -13   2   5        4.53        2.42      4.00 o 
 -12   2   5      153.46      156.54     10.72 o 
 -11   2   5       45.71       49.15      6.78 o 
 -10   2   5      562.72      545.19     12.50 o 
  -9   2   5      992.56     1006.21     12.69 o 
  -8   2   5      339.81      363.60      6.39 o 
  -7   2   5     1912.53     1974.62     17.67 o 
  -6   2   5      329.15      299.79      3.77 o 
  -5   2   5     2936.27     2990.31     19.28 o 
  -4   2   5      496.89      498.47      4.06 o 
  -3   2   5      178.00      260.20      3.12 o 
  -2   2   5    10581.92    10715.12     69.55 o 
  -1   2   5     2775.37     2870.04     16.09 o 
   0   2   5     1047.97     1193.61      7.39 o 
   1   2   5     1527.39     1621.01     10.27 o 
   2   2   5     1674.81     1616.81     13.10 o 
   3   2   5     3172.25     3101.26     20.40 o 
   4   2   5     2944.27     2940.75     24.25 o 
   5   2   5       99.03      116.16      4.14 o 
   6   2   5      416.89      419.68      7.95 o 
   7   2   5     1195.12     1173.29     13.54 o 
   8   2   5      131.52      136.67      5.29 o 
   9   2   5       55.45       52.82      4.58 o 
 -12   3   5       25.73       23.69      5.34 o 
 -11   3   5      726.31      734.92     23.12 o 
 -10   3   5     1314.54     1296.10     18.51 o 
  -9   3   5       37.59       30.34      2.33 o 
  -8   3   5      293.13      265.58      5.43 o 
  -7   3   5      404.51      384.01      6.30 o 
  -6   3   5     2610.92     2621.16     18.03 o 
  -5   3   5     3263.96     3164.43     21.17 o 
  -4   3   5      638.96      613.87      5.05 o 
  -3   3   5      334.04      344.02      3.63 o 
  -2   3   5      296.67      308.39      3.46 o 
  -1   3   5     1488.27     1547.99      9.64 o 
   0   3   5       74.37      123.40      2.65 o 
   1   3   5      929.87     1087.62      8.31 o 
   2   3   5     1222.29     1236.29     11.17 o 
   3   3   5      101.91       93.73      2.06 o 
   4   3   5      913.28      810.71      7.72 o 
   5   3   5       40.54       43.56      2.21 o 
   6   3   5     2455.35     2384.38     21.72 o 
   7   3   5      149.40      147.13      5.08 o 
   8   3   5      188.50      197.73      7.70 o 
   9   3   5       27.56       30.76      6.11 o 
 -12   4   5       91.15       95.20      9.06 o 
 -11   4   5      212.38      213.39     12.24 o 
 -10   4   5      345.14      358.39     11.06 o 
  -9   4   5      299.76      293.50      8.15 o 
  -8   4   5     5973.02     5787.87     55.83 o 
  -7   4   5      286.53      289.44      5.36 o 
  -6   4   5     1739.74     1638.83     13.84 o 
  -5   4   5      820.53      812.61      8.92 o 
  -4   4   5       13.62       11.45      1.00 o 
  -3   4   5     3297.64     3208.91     23.09 o 
  -2   4   5      932.88     1065.14      7.62 o 
  -1   4   5      328.41      463.39      4.73 o 
   0   4   5     2934.03     3132.57     20.02 o 
   1   4   5     8373.16     8648.01     52.87 o 
   2   4   5       24.30       29.08      1.18 o 
   3   4   5      168.30      150.27      2.80 o 
   4   4   5     1365.03     1243.65     12.06 o 
   5   4   5     3665.30     3494.46     39.71 o 
   6   4   5       12.59       19.82      1.69 o 
   7   4   5       79.38       75.16      3.40 o 
   8   4   5     1274.15     1265.80     22.14 o 
   9   4   5       97.45      102.51      5.93 o 
 -12   5   5      508.42      540.59     20.94 o 
 -11   5   5       10.43       11.36      4.29 o 
 -10   5   5     1908.14     1880.20     31.80 o 
  -9   5   5      776.93      744.82     20.13 o 
  -8   5   5        2.53       11.58      1.97 o 
  -7   5   5       20.85       22.71      1.90 o 
  -6   5   5       10.80       11.69      2.15 o 
  -5   5   5      777.00      741.87      6.56 o 
  -4   5   5     2238.20     2256.25     24.95 o 
  -3   5   5     2356.70     2336.56     16.03 o 
  -2   5   5     4821.95     5111.06     28.56 o 
  -1   5   5       27.78       30.03      1.04 o 
   0   5   5     2462.70     2385.63     15.87 o 
   1   5   5      224.85      243.99      3.60 o 
   2   5   5     1187.81     1140.56      9.63 o 
   3   5   5       17.77       20.72      1.34 o 
   4   5   5      645.16      632.34      8.23 o 
   5   5   5      307.49      302.06      5.54 o 
   6   5   5     1911.38     1843.46     20.24 o 
   7   5   5      917.44      901.28     14.57 o 
   8   5   5       57.19       65.61      7.12 o 
   9   5   5      181.67      197.56      8.29 o 
 -12   6   5      323.38      373.74     17.45 o 
 -11   6   5      360.88      355.21     15.86 o 
 -10   6   5      394.43      389.31     12.01 o 
  -9   6   5      471.31      491.27     13.21 o 
  -8   6   5      732.72      730.68     12.42 o 
  -7   6   5      204.78      207.06      5.77 o 
  -6   6   5     2163.52     2166.84     19.65 o 
  -5   6   5      653.61      661.58      6.83 o 
  -4   6   5     3566.91     3518.82     28.52 o 
  -3   6   5      691.83      663.29      5.92 o 
  -2   6   5      514.48      577.31      4.37 o 
  -1   6   5     2212.20     2321.39     15.43 o 
   0   6   5     1320.00     1334.92     10.74 o 
   1   6   5      408.09      407.79      9.70 o 
   2   6   5      138.74      131.40      2.56 o 
   3   6   5     2428.14     2298.70     18.24 o 
   4   6   5      678.04      709.94      8.26 o 
   5   6   5       44.27       42.87      4.20 o 
   6   6   5      801.98      801.10     15.62 o 
   7   6   5        1.52        0.89      1.79 o 
   8   6   5      987.68      944.67     18.76 o 
   9   6   5       10.55        7.96      2.56 o 
 -12   7   5        9.68        8.16      4.58 o 
 -11   7   5       17.56       17.15      3.52 o 
 -10   7   5      582.62      615.48     15.80 o 
  -9   7   5     1797.35     1803.18     30.64 o 
  -8   7   5     1437.25     1374.56     24.95 o 
  -7   7   5      232.32      243.78      7.14 o 
  -6   7   5      172.30      173.83      4.97 o 
  -5   7   5      860.18      899.83     10.74 o 
  -4   7   5     2660.89     2613.02     21.96 o 
  -3   7   5     5691.27     5638.30     37.88 o 
  -2   7   5     6442.74     6363.41     34.61 o 
  -1   7   5       31.34       21.16      1.07 o 
   0   7   5     3155.08     3347.26     24.97 o 
   1   7   5      227.18      216.46      3.51 o 
   2   7   5      144.17      140.38      2.90 o 
   3   7   5        0.12        2.76      0.90 o 
   4   7   5      460.25      482.54     10.57 o 
   5   7   5       78.81       76.24      4.50 o 
   6   7   5     4402.75     4368.28     62.15 o 
   7   7   5       95.86      106.48      5.94 o 
   8   7   5       15.35       30.41      3.65 o 
 -12   8   5      234.76      230.07     13.83 o 
 -11   8   5      360.01      386.59     16.79 o 
 -10   8   5        8.22       26.37     15.59 o 
  -9   8   5      375.39      396.88     12.19 o 
  -8   8   5       63.25       58.83      8.80 o 
  -7   8   5       42.43       47.50      3.02 o 
  -6   8   5        1.24        2.61      1.40 o 
  -5   8   5     5041.16     4953.98     54.31 o 
  -4   8   5     3412.38     3427.86     30.89 o 
  -3   8   5       99.48      108.34      2.20 o 
  -2   8   5      571.63      611.23      4.89 o 
  -1   8   5     2311.13     2413.47     18.58 o 
   0   8   5       13.08       14.33      1.60 o 
   1   8   5      338.13      350.04      7.82 o 
   2   8   5        2.96        9.45      1.22 o 
   3   8   5     1151.22     1171.08     17.95 o 
   4   8   5     1241.16     1252.67     19.58 o 
   5   8   5       17.95       23.52      3.01 o 
   6   8   5      914.05      922.09     20.49 o 
   7   8   5      564.60      531.14     13.08 o 
   8   8   5       93.61       80.60     12.86 o 
 -12   9   5        3.08        5.79      4.66 o 
 -11   9   5      118.71      129.32     17.11 o 
 -10   9   5      347.55      347.87     11.92 o 
  -9   9   5      694.42      680.64     16.82 o 
  -8   9   5     1843.89     1827.52     30.31 o 
  -7   9   5      887.22      896.44     15.41 o 
  -6   9   5       29.45       23.15      2.65 o 
  -5   9   5      417.75      393.07      8.61 o 
  -4   9   5      498.20      524.87     11.53 o 
  -3   9   5        9.91        7.21      1.18 o 
  -2   9   5     3366.95     3480.62     22.29 o 
  -1   9   5     2097.06     2124.80     19.40 o 
   0   9   5     2600.16     2699.57     25.80 o 
   1   9   5      178.98      194.97      4.37 o 
   2   9   5        0.39       14.84      4.46 o 
   3   9   5       29.49       28.12      2.89 o 
   4   9   5     1457.61     1426.57     21.67 o 
   5   9   5       13.91       12.17      2.55 o 
   6   9   5      761.90      737.17     15.39 o 
   7   9   5       14.38       10.99      2.85 o 
   8   9   5      153.08      161.90      7.53 o 
 -11  10   5      132.85      138.06      8.23 o 
 -10  10   5      303.15      304.16      9.51 o 
  -9  10   5        1.88        8.85      5.63 o 
  -8  10   5      110.22      106.73      5.35 o 
  -7  10   5      161.62      161.29      7.99 o 
  -6  10   5      979.11      968.21     16.00 o 
  -5  10   5       58.26       68.79      4.65 o 
  -4  10   5      479.33      549.33     12.60 o 
  -3  10   5      411.17      369.93      7.33 o 
  -2  10   5      108.33      111.85      1.97 o 
  -1  10   5      375.50      354.67      7.01 o 
   0  10   5     2026.81     1963.36     19.99 o 
   1  10   5     1230.35     1277.70     18.21 o 
   2  10   5       63.32       65.62      3.74 o 
   3  10   5      323.02      294.99      8.02 o 
   4  10   5      172.04      171.11      6.46 o 
   5  10   5      468.03      467.35     11.53 o 
   6  10   5      102.94      104.50      5.79 o 
   7  10   5      174.95      190.32     16.08 o 
   8  10   5       18.67       20.32      3.95 o 
 -11  11   5       28.66       22.60      4.90 o 
 -10  11   5      394.60      402.14     11.31 o 
  -9  11   5      515.11      484.78     12.01 o 
  -8  11   5      464.18      457.95     11.35 o 
  -7  11   5      784.93      776.25     14.69 o 
  -6  11   5       34.48       45.81      6.07 o 
  -5  11   5      902.04      898.64     17.59 o 
  -4  11   5     2692.26     2608.05     53.43 o 
  -3  11   5      124.92      122.12      4.24 o 
  -2  11   5     1963.90     1978.76     46.85 o 
  -1  11   5       89.39      106.91      3.43 o 
   0  11   5      203.86      234.09      6.13 o 
   1  11   5       46.99       47.01      5.84 o 
   2  11   5      157.23      159.46      5.71 o 
   3  11   5       13.56       17.02      2.68 o 
   4  11   5        7.40        7.59      2.09 o 
   5  11   5      404.73      417.52     10.99 o 
   6  11   5        2.46        4.90      2.27 o 
   7  11   5       22.06       18.97      5.54 o 
 -11  12   5      632.05      676.81     15.92 o 
 -10  12   5       40.48       31.87      4.15 o 
  -9  12   5      650.19      646.33     14.42 o 
  -8  12   5      493.86      491.00     12.61 o 
  -7  12   5     2387.68     2371.18     32.08 o 
  -6  12   5      532.14      507.66     11.28 o 
  -5  12   5      674.64      679.79     15.01 o 
  -4  12   5     1063.69     1011.94     18.74 o 
  -3  12   5     2409.35     2402.50     35.87 o 
  -2  12   5      115.47      117.33      8.45 o 
  -1  12   5      136.53      151.60      5.48 o 
   0  12   5     4735.33     4638.12     45.41 o 
   1  12   5     3500.02     3429.02     40.40 o 
   2  12   5     2243.13     2237.87     29.32 o 
   3  12   5     3112.03     3080.13     38.69 o 
   4  12   5      804.92      803.72     15.62 o 
   5  12   5      627.12      629.03     14.12 o 
   6  12   5      235.00      235.77      8.64 o 
   7  12   5       33.62       27.17      4.90 o 
 -10  13   5       27.30       28.45      4.05 o 
  -9  13   5       86.79       92.78      5.60 o 
  -8  13   5      833.60      812.36     16.34 o 
  -7  13   5      618.33      609.36     13.32 o 
  -6  13   5       28.75       40.35      6.05 o 
  -5  13   5      461.24      455.70     12.11 o 
  -4  13   5       17.73       23.16      3.55 o 
  -3  13   5        5.21       11.26      2.66 o 
  -2  13   5      831.72      811.25     17.89 o 
  -1  13   5       25.32       29.60      3.05 o 
   0  13   5       38.22       41.16      3.45 o 
   1  13   5     1046.12     1038.43     16.55 o 
   2  13   5        0.17        0.35      2.07 o 
   3  13   5      158.24      164.20      6.44 o 
   4  13   5      274.04      265.11     20.11 o 
   5  13   5      349.68      349.35     10.36 o 
   6  13   5       26.25       24.68      3.71 o 
   7  13   5       89.90       83.03      7.10 o 
 -10  14   5        0.06       -0.67      5.13 o 
  -9  14   5        0.22        0.03      2.06 o 
  -8  14   5      227.01      234.41      8.51 o 
  -7  14   5      352.30      333.63     11.51 o 
  -6  14   5     1315.44     1275.32     47.10 o 
  -5  14   5      765.52      761.05     16.86 o 
  -4  14   5     1701.58     1583.35     92.33 o 
  -3  14   5     1255.91     1130.81     34.90 o 
  -2  14   5      143.56      135.40      6.65 o 
  -1  14   5      341.51      346.66     12.30 o 
   0  14   5      179.90      192.90      6.92 o 
   1  14   5       96.94       89.36      5.03 o 
   2  14   5      504.77      505.06     11.23 o 
   3  14   5     1037.57     1055.81     18.34 o 
   4  14   5       48.10       46.82      6.60 o 
   5  14   5      690.38      705.91     15.41 o 
   6  14   5      236.30      222.06      8.69 o 
  -9  15   5        2.57        5.81      2.75 o 
  -8  15   5      237.57      240.05     15.25 o 
  -7  15   5       94.85      107.94      6.84 o 
  -6  15   5       36.58       36.59      5.02 o 
  -5  15   5     2129.86     2076.23     33.67 o 
  -4  15   5       90.70        4.54      2.73 o 
  -3  15   5       34.02       32.97      6.80 o 
  -2  15   5     1093.37     1074.28     34.07 o 
  -1  15   5      124.70      100.07      6.32 o 
   0  15   5       11.04       20.82      4.06 o 
   1  15   5       71.15       65.23      4.90 o 
   2  15   5       79.66       86.14      5.36 o 
   3  15   5      181.05      186.16      7.13 o 
   4  15   5       41.53       51.75      8.26 o 
   5  15   5      513.78      528.00     13.24 o 
   6  15   5       47.36       50.76      5.05 o 
  -9  16   5       62.92       63.69      6.20 o 
  -8  16   5      161.11      161.31      8.62 o 
  -7  16   5      415.59      407.19     14.13 o 
  -6  16   5       20.56       22.59      4.08 o 
  -5  16   5      188.13      148.17     12.22 o 
  -4  16   5      153.80      134.02     11.74 o 
  -3  16   5      302.42      297.25     16.75 o 
  -2  16   5      469.63      431.06     19.95 o 
  -1  16   5      510.86      508.65     14.93 o 
   0  16   5        0.40       -0.61      4.80 o 
   1  16   5       50.24       42.41      5.31 o 
   2  16   5      192.95      184.15      7.69 o 
   3  16   5       56.61       72.19      5.23 o 
   4  16   5        8.50        5.71      2.51 o 
   5  16   5      563.54      562.42     13.88 o 
  -8  17   5       70.62       73.41      6.54 o 
  -7  17   5       78.88       75.89      6.28 o 
  -6  17   5       16.45       15.85      6.39 o 
  -4  17   5      170.68      164.42     13.21 o 
  -3  17   5      699.36      714.20     27.97 o 
  -2  17   5      205.34      212.17     14.18 o 
  -1  17   5      126.28      118.64      7.27 o 
   0  17   5      434.36      418.77     13.86 o 
   1  17   5       72.59       78.50      6.90 o 
   2  17   5      263.98      254.81      9.39 o 
   3  17   5      586.30      572.38     14.75 o 
   4  17   5      383.51      363.64     14.99 o 
   5  17   5        6.64        2.37      4.85 o 
  -7  18   5       76.60       68.88     10.98 o 
  -6  18   5       60.41       38.40      7.95 o 
  -5  18   5       20.21       18.27      6.36 o 
  -4  18   5       45.23       62.76      8.92 o 
  -3  18   5      254.11      253.52     15.76 o 
  -2  18   5       91.69       86.76      9.36 o 
  -1  18   5      540.35      481.68     22.71 o 
   0  18   5        1.27       11.56     10.90 o 
   1  18   5      278.02      274.50     11.62 o 
   2  18   5        0.23       -1.19      2.37 o 
   3  18   5       15.22       23.66      6.95 o 
   4  18   5      177.65      166.79      8.19 o 
  -7  19   5      125.25      123.61     13.27 o 
  -6  19   5       25.21        8.21      4.54 o 
  -5  19   5       22.88       17.27      6.70 o 
  -4  19   5       58.06       19.71      6.46 o 
  -3  19   5       90.94       83.88      9.73 o 
  -2  19   5      214.93      235.42     15.78 o 
  -1  19   5      387.92      402.40     21.09 o 
   0  19   5      271.48      274.05     17.14 o 
   1  19   5       17.75       24.07      5.66 o 
   2  19   5       52.93       53.89      6.45 o 
   3  19   5       15.92       21.63      4.57 o 
  -5  20   5      100.56      105.55     12.32 o 
  -4  20   5      222.98      283.60     17.59 o 
  -3  20   5       21.51        3.36      5.32 o 
  -2  20   5       83.88       77.98     10.19 o 
  -1  20   5        1.31       14.16      5.12 o 
   0  20   5       41.97       63.12      9.10 o 
   1  20   5      247.38      304.19     15.69 o 
   2  20   5       99.50      110.38      7.93 o 
  -4  21   5        7.85       10.38      3.83 o 
  -3  21   5       76.93       55.64      8.57 o 
  -2  21   5      552.06      564.44     26.74 o 
  -1  21   5      195.37      188.85     15.00 o 
   0  21   5       23.64       59.17      9.01 o 
 -12   0   6        1.47       -0.23      2.93 o 
 -11   0   6       92.97      110.44      8.34 o 
 -10   0   6      332.05      302.50     12.72 o 
  -9   0   6     9536.04     9265.21    120.26 o 
  -8   0   6      199.92      183.62      7.27 o 
  -7   0   6        4.63       11.05      2.91 o 
  -6   0   6      159.12      127.65      3.08 o 
  -5   0   6     1204.28     1243.03     11.97 o 
  -4   0   6      784.89      787.20      7.76 o 
  -3   0   6     1336.92     1220.85     10.76 o 
  -2   0   6    16758.75    17204.01    286.32 o 
  -1   0   6      750.46      666.50      6.14 o 
   0   0   6     1812.14     1619.77     14.73 o 
   1   0   6      562.50      619.70      7.99 o 
   2   0   6    18242.06    17319.04    179.88 o 
   3   0   6      756.91      851.28     33.37 o 
   4   0   6     4268.22     3980.39     52.45 o 
   6   0   6      892.88      855.82     15.31 o 
   7   0   6      217.14      235.30     10.38 o 
   8   0   6      115.17      130.14      7.57 o 
   9   0   6       27.44       28.17      6.22 o 
 -13   1   6      798.17      868.89     26.94 o 
 -12   1   6       34.25       28.14      5.57 o 
 -11   1   6     1043.64     1060.02     19.56 o 
 -10   1   6       92.80       81.27      5.99 o 
  -9   1   6      107.55      122.11      5.56 o 
  -8   1   6        0.07       -1.23      1.23 o 
  -7   1   6     3436.46     3463.19     31.01 o 
  -6   1   6     1271.95     1254.36      9.51 o 
  -5   1   6       70.07       85.48      2.38 o 
  -4   1   6        0.72        6.87      0.87 o 
  -3   1   6      457.43      498.23      4.59 o 
  -2   1   6     3810.05     3726.65     22.06 o 
  -1   1   6     3237.30     3270.48     18.44 o 
   0   1   6    20526.21    20439.38    126.67 o 
   1   1   6     2761.63     2710.29     16.01 o 
   2   1   6      622.80      650.01      5.76 o 
   3   1   6     1182.26     1118.67     11.14 o 
   4   1   6      860.46      833.46      8.25 o 
   5   1   6      398.75      402.25      6.49 o 
   6   1   6     3666.51     3524.92     30.10 o 
   7   1   6       53.27       62.11      3.92 o 
   8   1   6      397.29      404.74      8.15 o 
 -13   2   6       36.62       40.53      6.94 o 
 -12   2   6       19.46       16.46      4.85 o 
 -11   2   6       20.87       27.02      5.83 o 
 -10   2   6      281.51      283.56      8.76 o 
  -9   2   6     2872.03     2932.27     89.03 o 
  -8   2   6        1.43        1.68      1.21 o 
  -7   2   6        0.17        4.09      1.12 o 
  -6   2   6      189.71      205.99      2.93 o 
  -5   2   6       60.00       87.89      1.73 o 
  -4   2   6     4658.08     4700.38     26.99 o 
  -3   2   6     5151.19     5305.67     30.01 o 
  -2   2   6     1693.35     1729.75     12.52 o 
  -1   2   6      336.02      287.17      2.78 o 
   0   2   6     1966.50     2069.87     12.14 o 
   1   2   6       38.15       51.16      1.45 o 
   2   2   6    13682.39    13271.66     82.29 o 
   3   2   6     1806.42     1623.50     12.86 o 
   4   2   6      875.90      825.73      9.11 o 
   5   2   6      314.12      312.80      5.10 o 
   6   2   6      269.02      278.75      5.13 o 
   7   2   6      256.50      268.10      5.28 o 
   8   2   6      685.46      672.38     10.77 o 
 -13   3   6       17.35       18.51      5.32 o 
 -12   3   6       13.21       14.98      4.57 o 
 -11   3   6       54.54       65.98      7.42 o 
 -10   3   6     1086.54     1123.43     19.57 o 
  -9   3   6       86.97       83.61      3.93 o 
  -8   3   6       45.81       39.49      2.32 o 
  -7   3   6     4795.31     4807.69     41.45 o 
  -6   3   6     4172.13     4022.99     28.38 o 
  -5   3   6     1772.86     1718.06     11.17 o 
  -4   3   6      651.57      714.98      5.90 o 
  -3   3   6      420.21      425.42      4.48 o 
  -2   3   6     2212.06     2386.37     14.81 o 
  -1   3   6     1049.95     1026.71      6.88 o 
   0   3   6     9844.05     9569.99     55.94 o 
   1   3   6        1.29        1.65      0.47 o 
   2   3   6       77.54       87.01      2.00 o 
   3   3   6      103.93      110.78      2.35 o 
   4   3   6     1845.84     1825.14     18.34 o 
   5   3   6      372.83      360.87      5.79 o 
   6   3   6      866.82      851.43     10.35 o 
   7   3   6       36.86       43.70      3.98 o 
   8   3   6        9.83       14.02      3.09 o 
 -13   4   6      239.37      266.83     14.70 o 
 -12   4   6       76.83       81.72      8.51 o 
 -11   4   6      115.50      119.48      9.38 o 
 -10   4   6      142.56      134.21      9.19 o 
  -9   4   6        3.08        3.61      1.66 o 
  -8   4   6      922.20      932.57     11.69 o 
  -7   4   6      178.40      185.03      4.31 o 
  -6   4   6       23.58       20.71      1.26 o 
  -5   4   6     3729.37     3762.15     26.71 o 
  -4   4   6    16836.64    16469.15    103.89 o 
  -3   4   6    12136.43    12044.76     75.84 o 
  -2   4   6     8230.54     8917.81     60.82 o 
  -1   4   6       61.10       65.86      2.02 o 
   0   4   6     3575.06     3587.35     21.65 o 
   1   4   6      216.80      229.35      2.83 o 
   2   4   6     3251.18     3169.76     21.80 o 
   3   4   6      158.89      168.59      2.89 o 
   4   4   6     1094.94     1053.44     10.20 o 
   5   4   6     1342.74     1331.62     13.21 o 
   6   4   6      442.51      420.65      6.35 o 
   7   4   6        0.22        7.76      6.67 o 
   8   4   6     1571.94     1558.20     26.00 o 
 -12   5   6      680.58      722.93     24.48 o 
 -11   5   6        4.23        4.27      3.64 o 
 -10   5   6        8.68        9.48      2.80 o 
  -9   5   6        5.77        7.73      2.47 o 
  -8   5   6      583.05      574.03      9.73 o 
  -7   5   6      761.47      749.89      8.96 o 
  -6   5   6    10151.63    10053.94     70.39 o 
  -5   5   6     1600.30     1525.00     12.45 o 
  -4   5   6       74.49       76.93      1.92 o 
  -3   5   6     3530.73     3648.90     25.16 o 
  -2   5   6       70.54       91.81      1.62 o 
  -1   5   6      134.47      122.78      2.13 o 
   0   5   6     3907.38     4031.71     25.59 o 
   1   5   6     1951.38     1982.40     15.25 o 
   2   5   6      217.56      193.37      6.30 o 
   3   5   6     1403.15     1395.85     11.71 o 
   4   5   6      543.94      542.83      6.59 o 
   5   5   6       10.14       19.47      2.09 o 
   6   5   6       29.33       23.98      3.02 o 
   7   5   6      182.76      182.45      7.56 o 
   8   5   6        6.36        4.89      7.35 o 
 -12   6   6       15.04       14.06      5.17 o 
 -11   6   6      818.36      816.61     25.52 o 
 -10   6   6     1971.77     1961.94     32.99 o 
  -9   6   6      807.24      838.76     17.84 o 
  -8   6   6     2620.75     2609.22     38.78 o 
  -7   6   6      845.35      775.45     11.01 o 
  -6   6   6     5000.65     4872.26     34.14 o 
  -5   6   6       82.75       90.38      2.23 o 
  -4   6   6      841.73      848.44      8.15 o 
  -3   6   6      828.79      938.58      7.86 o 
  -2   6   6     1873.07     1950.71     12.30 o 
  -1   6   6     2335.67     2306.11     15.69 o 
   0   6   6     2388.00     2468.91     16.78 o 
   1   6   6     4055.54     4146.74     30.69 o 
   2   6   6     6569.50     6506.50     42.16 o 
   3   6   6     5252.32     5187.78     34.65 o 
   4   6   6      489.07      479.06      6.76 o 
   5   6   6       75.86       93.64      3.98 o 
   6   6   6      636.44      598.22     12.35 o 
   7   6   6      182.71      190.13      7.82 o 
   8   6   6        0.50        0.72      3.17 o 
 -12   7   6      211.02      192.72     12.78 o 
 -11   7   6        1.49        0.63      3.01 o 
 -10   7   6      233.64      251.68     21.41 o 
  -9   7   6       11.92       16.20      3.16 o 
  -8   7   6       75.12       72.77      4.13 o 
  -7   7   6      160.40      152.53      4.88 o 
  -6   7   6      399.82      422.95     11.38 o 
  -5   7   6        0.06        5.08      1.51 o 
  -4   7   6      149.32      142.63      3.20 o 
  -3   7   6     1964.79     2085.86     14.25 o 
  -2   7   6     2106.21     2244.80     13.97 o 
  -1   7   6    13167.41    13152.57     84.43 o 
   0   7   6      737.57      692.13      6.40 o 
   1   7   6      275.97      325.65      4.65 o 
   2   7   6        4.54        1.72      0.84 o 
   3   7   6      149.80      166.25      3.66 o 
   4   7   6        1.79        0.90      1.60 o 
   5   7   6     1642.28     1584.70     24.26 o 
   6   7   6      128.23      135.64      7.82 o 
   7   7   6      155.14      146.76      6.94 o 
   8   7   6       10.45       19.89      6.42 o 
 -12   8   6       25.06       28.18      6.40 o 
 -11   8   6      475.43      486.89     19.53 o 
 -10   8   6      116.00      130.21     18.25 o 
  -9   8   6       26.10       25.92      4.58 o 
  -8   8   6      501.98      491.53     10.76 o 
  -7   8   6      765.69      758.01     13.49 o 
  -6   8   6     1322.69     1296.13     18.82 o 
  -5   8   6     2829.19     2725.49     38.60 o 
  -4   8   6      794.71      808.87     32.63 o 
  -3   8   6     4176.52     4006.83     27.82 o 
  -2   8   6     1095.18     1054.43      8.05 o 
  -1   8   6       18.09       25.06      1.89 o 
   0   8   6       39.82       46.98      1.76 o 
   1   8   6     4827.06     4881.90     35.57 o 
   2   8   6      418.82      448.84      6.39 o 
   3   8   6     2612.20     2492.25     32.14 o 
   4   8   6       33.18       32.42      3.29 o 
   5   8   6       38.89       36.97      3.97 o 
   6   8   6       69.19       74.21      5.40 o 
   7   8   6      198.21      197.96     11.65 o 
   8   8   6       20.99       25.15      3.65 o 
 -12   9   6      155.80      181.86     12.97 o 
 -11   9   6      731.84      732.30     15.62 o 
 -10   9   6      236.65      242.31      8.16 o 
  -9   9   6      225.95      221.07      7.65 o 
  -8   9   6      925.13      910.59     16.05 o 
  -7   9   6      821.08      812.63     14.46 o 
  -6   9   6      710.45      698.33     12.68 o 
  -5   9   6      496.36      466.68     15.32 o 
  -4   9   6      328.91      279.65      8.09 o 
  -3   9   6      595.45      632.43      6.48 o 
  -2   9   6       16.99       16.16      0.91 o 
  -1   9   6     7433.58     7257.36     54.87 o 
   0   9   6       94.96      108.65      2.81 o 
   1   9   6      561.68      574.43      7.35 o 
   2   9   6      509.29      512.56      8.25 o 
   3   9   6      213.66      221.21      7.02 o 
   4   9   6      537.25      507.84     11.61 o 
   5   9   6     1750.52     1752.96     26.57 o 
   6   9   6      289.48      292.02      9.53 o 
   7   9   6       92.70      103.09     13.01 o 
 -11  10   6        0.02        1.89      2.80 o 
 -10  10   6      549.33      548.12     13.03 o 
  -9  10   6       19.29       19.81      3.11 o 
  -8  10   6      789.74      776.99     14.89 o 
  -7  10   6      609.71      615.93     12.47 o 
  -6  10   6      812.76      815.79     16.84 o 
  -5  10   6      137.85      154.08      7.84 o 
  -4  10   6        0.05        2.25      1.72 o 
  -3  10   6     2854.92     2854.35     39.71 o 
  -2  10   6      682.32      676.20      5.79 o 
  -1  10   6      859.91      890.11     10.22 o 
   0  10   6      129.15      149.59      3.48 o 
   1  10   6      730.31      734.09     12.84 o 
   2  10   6     2596.51     2599.31     32.82 o 
   3  10   6      476.38      456.11     10.61 o 
   4  10   6       80.30       77.68      4.76 o 
   5  10   6        0.07        2.47      2.15 o 
   6  10   6      182.18      182.54      7.65 o 
   7  10   6      786.26      781.42     17.20 o 
 -11  11   6      121.25      125.67      7.68 o 
 -10  11   6       75.53       85.01      5.96 o 
  -9  11   6       60.72       49.76      5.70 o 
  -8  11   6     1542.01     1550.76     23.83 o 
  -7  11   6       45.77       46.59      4.40 o 
  -6  11   6       31.81       33.05      4.00 o 
  -5  11   6       20.13       21.66      3.21 o 
  -4  11   6      784.74      749.89     15.29 o 
  -3  11   6       26.78       38.88      5.51 o 
  -2  11   6      136.99      150.05      2.69 o 
  -1  11   6     3321.22     3297.40     26.95 o 
   0  11   6      117.15      131.16      3.87 o 
   1  11   6      882.64      866.97     14.71 o 
   2  11   6      600.34      603.88     12.15 o 
   3  11   6       17.08       22.27      2.95 o 
   4  11   6        2.80        2.70      2.62 o 
   5  11   6     1369.87     1340.00     22.65 o 
   6  11   6        0.00       -0.69      1.96 o 
   7  11   6       33.82       50.36      7.21 o 
 -11  12   6      499.51      490.91     13.17 o 
 -10  12   6      334.91      344.07     10.46 o 
  -9  12   6      415.54      426.40     11.43 o 
  -8  12   6       19.55       21.30      3.17 o 
  -7  12   6        1.23        0.15      2.41 o 
  -6  12   6      581.90      586.52     14.41 o 
  -5  12   6     1285.80     1285.21     22.96 o 
  -4  12   6      247.07      268.18      8.54 o 
  -3  12   6       68.50       65.70      4.37 o 
  -2  12   6      308.79      318.40      8.20 o 
  -1  12   6      525.98      512.93      8.35 o 
   0  12   6       37.02       36.23      3.49 o 
   1  12   6     1844.61     1884.98     25.58 o 
   2  12   6       18.56       21.04      3.12 o 
   3  12   6      704.13      710.70     14.21 o 
   4  12   6      140.34      143.84      6.57 o 
   5  12   6      230.57      241.33      8.66 o 
   6  12   6      234.04      241.11     12.93 o 
   7  12   6      120.36      119.89      6.70 o 
 -10  13   6        3.29        2.76      3.04 o 
  -9  13   6       64.75       73.41      5.49 o 
  -8  13   6       81.81       79.98      5.34 o 
  -7  13   6       45.11       45.19      4.99 o 
  -6  13   6        0.87        1.96      2.15 o 
  -5  13   6      611.46      556.77     13.61 o 
  -4  13   6     1616.04     1592.43     30.56 o 
  -3  13   6      163.38      153.88      6.41 o 
  -2  13   6      245.66       90.66      8.35 o 
  -1  13   6        6.09        5.36      1.82 o 
   0  13   6       49.09       64.79      6.15 o 
   1  13   6     4865.06     4836.82     55.12 o 
   2  13   6      239.53      248.51      7.69 o 
   3  13   6     1363.57     1344.70     21.70 o 
   4  13   6      389.86      394.55     10.88 o 
   5  13   6      255.58      259.94      9.09 o 
   6  13   6       19.43       18.13      3.45 o 
 -10  14   6      950.21      962.05     19.50 o 
  -9  14   6        6.91        1.08      4.17 o 
  -8  14   6        2.44        7.23      3.87 o 
  -7  14   6     1106.62     1096.31     22.60 o 
  -6  14   6       34.95       36.54      4.47 o 
  -5  14   6        5.65       22.33      6.25 o 
  -4  14   6        2.83        2.68      2.15 o 
  -3  14   6      363.77      197.45     12.84 o 
  -2  14   6     1669.50     1605.89     44.50 o 
  -1  14   6        3.94        2.24      1.75 o 
   0  14   6      181.27      192.98     15.90 o 
   1  14   6     1014.19     1013.22     16.94 o 
   2  14   6       78.88       81.83      4.87 o 
   3  14   6     1203.98     1211.90     20.55 o 
   4  14   6      336.51      336.95     10.11 o 
   5  14   6      285.06      289.20      9.75 o 
   6  14   6      341.34      362.63     11.26 o 
  -9  15   6       86.49       75.00      6.35 o 
  -8  15   6      492.81      503.89     15.02 o 
  -7  15   6       70.59       58.08      5.47 o 
  -6  15   6      127.45      134.14      7.30 o 
  -5  15   6      578.89      578.37     14.61 o 
  -4  15   6        1.87       -0.35      3.77 o 
  -3  15   6       62.75       25.87      5.90 o 
  -2  15   6      624.68      605.54     24.25 o 
  -1  15   6       66.32       72.90      5.33 o 
   0  15   6       11.49       13.51      3.11 o 
   1  15   6     1006.60      995.01     18.91 o 
   2  15   6      931.20      928.67     23.01 o 
   3  15   6       17.66       15.92      3.22 o 
   4  15   6       89.37       96.34      5.61 o 
   5  15   6       11.33       16.62      4.20 o 
  -9  16   6      272.68      278.32     13.19 o 
  -8  16   6      452.54      445.12     14.31 o 
  -7  16   6       10.44        8.56      3.34 o 
  -6  16   6     2138.02     2113.74     61.15 o 
  -5  16   6     2158.41     2100.74     57.51 o 
  -3  16   6       32.06       21.55      6.19 o 
  -2  16   6      175.23      183.96     12.82 o 
  -1  16   6     2317.26     2275.75     59.47 o 
   0  16   6       77.51       92.03      6.10 o 
   1  16   6      322.09      336.35     11.62 o 
   2  16   6       14.49       16.90      3.14 o 
   3  16   6      881.52      879.95     23.28 o 
   4  16   6        0.04        1.63      2.84 o 
   5  16   6        8.62        7.78      2.73 o 
  -8  17   6      862.19      868.68     21.19 o 
  -7  17   6       89.96       92.20      8.91 o 
  -6  17   6       38.83       39.70      8.41 o 
  -5  17   6       40.72       45.56      8.84 o 
  -4  17   6       77.36       39.74      7.72 o 
  -3  17   6      133.77      121.12     11.58 o 
  -2  17   6      816.66      776.01     29.22 o 
  -1  17   6       20.17       34.24      6.62 o 
   0  17   6        0.31       10.08      2.82 o 
   1  17   6        3.71       11.47      2.80 o 
   2  17   6        0.51       -2.73      2.73 o 
   3  17   6        0.02        2.26      2.01 o 
   4  17   6      145.47      161.86      9.86 o 
  -7  18   6        9.36        8.28      5.86 o 
  -6  18   6      661.77      641.37     28.62 o 
  -5  18   6        5.42        1.56      3.09 o 
  -4  18   6      141.90      147.01     13.24 o 
  -3  18   6      221.03      224.51     15.20 o 
  -2  18   6      240.29      253.11     15.88 o 
  -1  18   6       65.64       50.89      8.83 o 
   0  18   6     1312.36     1292.12     41.54 o 
   1  18   6      156.89      154.50      7.37 o 
   2  18   6        0.49       -1.40      1.40 o 
   3  18   6       38.98       39.51      6.30 o 
  -6  19   6      620.60      594.79     27.92 o 
  -5  19   6       12.65       12.90      5.40 o 
  -4  19   6       18.19       22.02      7.01 o 
  -3  19   6        7.45       11.69      4.30 o 
  -2  19   6      867.80      836.29     32.26 o 
  -1  19   6       44.29       35.03      7.60 o 
   0  19   6       60.34       64.57      8.97 o 
   1  19   6       52.15       28.66      7.78 o 
   2  19   6      214.62      240.59     18.49 o 
  -5  20   6       51.37       51.40      9.75 o 
  -4  20   6       23.10       27.63      7.23 o 
  -3  20   6       94.77      110.13     10.57 o 
  -2  20   6       75.17      124.30     12.00 o 
  -1  20   6        3.76       -4.22      4.22 o 
   0  20   6      399.47      379.24     21.08 o 
   1  20   6       30.11       11.52      6.45 o 
  -3  21   6      105.70       84.33     12.44 o 
  -2  21   6       42.16       93.51     10.56 o 
  -1  21   6      180.99      199.39     15.21 o 
 -13   1   7     1485.46     1523.92     38.29 o 
 -12   1   7      352.96      353.69     10.71 o 
 -11   1   7      229.20      253.00      8.67 o 
 -10   1   7      111.50      114.02      6.51 o 
  -9   1   7     2263.91     2190.09     30.58 o 
  -8   1   7     2740.80     2732.62     29.18 o 
  -7   1   7     1187.20     1167.42     10.84 o 
  -6   1   7      428.58      428.63      4.83 o 
  -5   1   7     2279.94     2201.22     18.02 o 
  -4   1   7     8101.48     8008.62     46.24 o 
  -3   1   7       57.94       96.93      2.05 o 
  -2   1   7     1304.58     1325.30      8.61 o 
  -1   1   7       82.75      101.43      1.67 o 
   0   1   7     3404.98     3335.64     18.16 o 
   1   1   7     1006.30     1021.20      7.46 o 
   2   1   7       37.03       43.00      1.51 o 
   3   1   7      298.25      340.41      4.24 o 
   4   1   7     1596.32     1470.65     11.86 o 
   5   1   7      258.19      271.00      5.19 o 
   6   1   7      199.71      202.79      4.49 o 
   7   1   7      154.59      164.28      5.57 o 
   8   1   7       38.63       36.69      2.90 o 
 -13   2   7        1.34        4.88      4.21 o 
 -12   2   7      289.92      310.04     14.72 o 
 -11   2   7      222.94      233.87      8.37 o 
 -10   2   7      123.56      131.95      6.14 o 
  -9   2   7      229.86      237.25     15.18 o 
  -8   2   7      257.98      248.74      6.09 o 
  -7   2   7     1533.27     1553.21     13.00 o 
  -6   2   7       11.90       15.45      1.34 o 
  -5   2   7      563.07      573.46      5.83 o 
  -4   2   7       88.71      105.18      1.96 o 
  -3   2   7     8052.03     8121.01     44.35 o 
  -2   2   7     4447.00     4631.45     25.58 o 
  -1   2   7      197.72      223.31      2.56 o 
   0   2   7       68.32       59.79      1.50 o 
   1   2   7      491.73      461.17      4.09 o 
   2   2   7     3744.18     3715.34     22.69 o 
   3   2   7       82.71       89.76      2.15 o 
   4   2   7      302.38      275.85      4.67 o 
   5   2   7       23.18       21.86      1.83 o 
   6   2   7     1414.66     1391.03     13.79 o 
   7   2   7      251.66      249.93      5.67 o 
   8   2   7       32.31       28.63      3.16 o 
 -13   3   7       76.67       56.05      8.17 o 
 -12   3   7        1.08       -2.40      3.16 o 
 -11   3   7      181.39      196.65     11.36 o 
 -10   3   7     2161.40     2213.04     31.70 o 
  -9   3   7      206.51      188.64      6.70 o 
  -8   3   7      159.22      171.44      4.53 o 
  -7   3   7      112.09      126.74      2.74 o 
  -6   3   7     2513.48     2431.48     18.01 o 
  -5   3   7      424.50      418.51      4.40 o 
  -4   3   7      390.97      322.68      3.90 o 
  -3   3   7     4260.15     4225.39     24.60 o 
  -2   3   7      133.51      139.46      2.08 o 
  -1   3   7     3980.78     4040.59     22.73 o 
   0   3   7      251.19      282.09      3.14 o 
   1   3   7      390.76      396.58      3.76 o 
   2   3   7     3214.72     3231.31     20.13 o 
   3   3   7       88.90      104.87      2.54 o 
   4   3   7      342.80      302.28      4.90 o 
   5   3   7       40.01       49.11      2.27 o 
   6   3   7      854.92      837.22      9.89 o 
   7   3   7       82.81       92.66      5.02 o 
   8   3   7       76.57       78.34      5.12 o 
 -13   4   7       18.09       20.70      5.77 o 
 -12   4   7       92.38       89.70      8.82 o 
 -11   4   7       82.74       74.96      7.75 o 
 -10   4   7       29.98       23.85      5.01 o 
  -9   4   7       13.71       11.07      2.33 o 
  -8   4   7      653.44      669.12      8.62 o 
  -7   4   7      718.64      696.20      8.50 o 
  -6   4   7     5325.73     5155.83     32.86 o 
  -5   4   7      486.81      476.20      4.83 o 
  -4   4   7     7722.24     7596.94     53.26 o 
  -3   4   7      554.76      596.54      9.40 o 
  -2   4   7       28.93       28.98      0.98 o 
  -1   4   7     1748.59     1646.48     10.80 o 
   0   4   7     1094.13     1053.81      7.69 o 
   1   4   7     3885.69     3896.99     22.54 o 
   2   4   7      475.63      476.82      4.92 o 
   3   4   7      545.95      506.78      5.92 o 
   4   4   7     1052.11     1068.73     10.63 o 
   5   4   7      240.55      238.21      4.60 o 
   6   4   7       78.08       80.17      3.33 o 
   7   4   7      115.75      119.35      6.37 o 
   8   4   7        1.39        8.43      2.25 o 
 -13   5   7      592.50      596.99     22.85 o 
 -12   5   7        2.12        1.13      3.51 o 
 -11   5   7        0.49        3.60      3.50 o 
 -10   5   7       99.11      116.80      8.94 o 
  -9   5   7      292.45      289.59      7.69 o 
  -8   5   7       33.60       52.66      4.53 o 
  -7   5   7      428.83      445.82      6.53 o 
  -6   5   7      534.70      529.89      6.49 o 
  -5   5   7     3550.00     3513.00     22.09 o 
  -4   5   7     5091.28     5228.90     33.93 o 
  -3   5   7     2816.72     2878.70     18.61 o 
  -2   5   7     4131.76     4018.92     25.07 o 
  -1   5   7      301.07      304.62      3.33 o 
   0   5   7     2394.80     2357.67     15.36 o 
   1   5   7      147.74      141.09      2.57 o 
   2   5   7      213.77      223.23      3.49 o 
   3   5   7     2081.55     2060.93     15.18 o 
   4   5   7      483.99      467.90      6.31 o 
   5   5   7       12.54       18.83      1.77 o 
   6   5   7      606.59      602.62     16.23 o 
   7   5   7      670.44      652.05     18.27 o 
   8   5   7      107.10      110.60      6.26 o 
 -12   6   7      150.27      150.38     11.16 o 
 -11   6   7       39.49       45.61      7.03 o 
 -10   6   7      631.36      665.42     21.84 o 
  -9   6   7      312.50      313.05      8.29 o 
  -8   6   7      902.90      897.75     14.88 o 
  -7   6   7     1132.98     1136.09     12.18 o 
  -6   6   7       77.03       87.09      2.48 o 
  -5   6   7     1934.81     1884.73     14.22 o 
  -4   6   7     4866.98     4882.00     33.35 o 
  -3   6   7      467.94      492.37      6.74 o 
  -2   6   7     1844.12     1860.77     12.87 o 
  -1   6   7      951.80      899.91      7.69 o 
   0   6   7      522.85      517.04      5.40 o 
   1   6   7     6539.48     6499.10     42.35 o 
   2   6   7      283.07      248.98      4.66 o 
   3   6   7      357.35      337.72      4.94 o 
   4   6   7     1340.84     1275.62     12.06 o 
   5   6   7      674.73      665.39     11.58 o 
   6   6   7       42.14       39.23      4.29 o 
   7   6   7        4.04        7.98      3.82 o 
 -12   7   7       36.03       31.46      6.62 o 
 -11   7   7       22.96       22.11      5.61 o 
 -10   7   7       67.88       65.44      5.09 o 
  -9   7   7      185.66      182.75      6.70 o 
  -8   7   7     1040.09     1023.18     16.60 o 
  -7   7   7      600.81      624.26     11.69 o 
  -6   7   7       69.77       74.14      2.44 o 
  -5   7   7        1.49        6.08      1.96 o 
  -4   7   7        1.48        2.57      0.93 o 
  -3   7   7     5191.41     5201.86     36.94 o 
  -2   7   7      297.63      282.20      2.98 o 
  -1   7   7      995.43      970.65      8.59 o 
   0   7   7     1512.77     1445.09     11.77 o 
   1   7   7     4291.75     4293.17     35.20 o 
   2   7   7     1662.47     1663.59     15.15 o 
   3   7   7      492.95      499.25      7.89 o 
   4   7   7      203.77      201.66      5.57 o 
   5   7   7      923.45      900.03     14.09 o 
   6   7   7       49.87       56.85      4.67 o 
   7   7   7      535.10      549.59     16.38 o 
 -12   8   7       32.94       44.75      7.56 o 
 -11   8   7       10.45       11.66      4.31 o 
 -10   8   7     1156.35     1143.36     19.40 o 
  -9   8   7     1744.34     1731.31     25.07 o 
  -8   8   7       64.83       69.46      4.23 o 
  -7   8   7      680.12      685.04     12.70 o 
  -6   8   7      104.52       92.14      4.44 o 
  -5   8   7     3324.91     3313.91     45.52 o 
  -4   8   7     1255.19     1236.42     13.57 o 
  -3   8   7      133.27      128.16      2.50 o 
  -2   8   7     2926.64     2902.16     19.01 o 
  -1   8   7     6714.65     6782.30     43.68 o 
   0   8   7     4825.61     4855.40     32.43 o 
   1   8   7      277.95      279.55      4.45 o 
   2   8   7       14.17       14.65      2.35 o 
   3   8   7      818.77      842.41     15.34 o 
   4   8   7       17.93       27.13      3.21 o 
   5   8   7      192.73      201.43      6.01 o 
   6   8   7      543.39      536.64     13.37 o 
   7   8   7      423.24      436.44     12.48 o 
 -12   9   7      689.91      714.27     25.48 o 
 -11   9   7        2.92        5.20      3.88 o 
 -10   9   7      137.84      135.10      6.17 o 
  -9   9   7      338.82      365.44      9.90 o 
  -8   9   7      333.36      339.28      9.00 o 
  -7   9   7      451.51      467.75     12.33 o 
  -6   9   7      229.15      230.74      8.12 o 
  -5   9   7     4746.14     4624.79     61.18 o 
  -4   9   7     3750.31     3708.38     41.25 o 
  -3   9   7      929.55      899.02     10.56 o 
  -2   9   7     2605.49     2642.85     20.12 o 
  -1   9   7     1168.01     1147.75     10.58 o 
   0   9   7      575.86      597.69      6.94 o 
   1   9   7        8.76       11.13      1.23 o 
   2   9   7      281.84      293.76      6.45 o 
   3   9   7     1725.31     1712.32     25.03 o 
   4   9   7     1122.92     1099.17     19.25 o 
   5   9   7        5.01        4.19      2.15 o 
   6   9   7      497.67      518.62     13.24 o 
   7   9   7       31.11       25.71      3.94 o 
 -11  10   7       13.55       15.05      5.11 o 
 -10  10   7      306.25      314.13      9.48 o 
  -9  10   7       26.01       22.81      3.41 o 
  -8  10   7       94.73       85.62      4.96 o 
  -7  10   7      541.09      536.76     13.73 o 
  -6  10   7        0.25        5.52      4.13 o 
  -5  10   7     1329.04     1226.78     21.73 o 
  -4  10   7     1089.44      986.86     18.23 o 
  -3  10   7       74.97       89.76      2.77 o 
  -2  10   7     2868.01     2863.80     20.55 o 
  -1  10   7      253.80      268.83      4.73 o 
   0  10   7      208.69      223.93      4.25 o 
   1  10   7      526.97      561.66      7.86 o 
   2  10   7      207.67      221.22      7.44 o 
   3  10   7      519.22      510.79     11.67 o 
   4  10   7     3082.55     3068.38     40.19 o 
   5  10   7      200.38      193.36      7.78 o 
   6  10   7      373.95      373.38     11.30 o 
   7  10   7      472.28      489.34     13.46 o 
 -11  11   7      942.80      962.86     18.91 o 
 -10  11   7      571.27      561.86     13.51 o 
  -9  11   7      163.08      168.94      7.02 o 
  -8  11   7       13.39       13.70      3.40 o 
  -7  11   7     2165.73     2128.21     34.47 o 
  -6  11   7     2775.21     2774.73     53.44 o 
  -5  11   7        0.01        3.19      2.13 o 
  -4  11   7        0.19        4.89      2.53 o 
  -3  11   7      290.57      287.07      6.39 o 
  -2  11   7     3992.53     4104.61     32.34 o 
  -1  11   7      193.05      205.25      4.84 o 
   0  11   7      896.03      906.61     27.85 o 
   1  11   7     2837.28     2895.99     29.68 o 
   2  11   7     3212.57     3218.72     40.02 o 
   3  11   7       37.41       34.29      3.64 o 
   4  11   7      274.80      284.54      9.31 o 
   5  11   7        0.99        0.51      1.90 o 
   6  11   7       15.18       17.34      3.43 o 
 -11  12   7       91.49       93.79      6.03 o 
 -10  12   7        5.16        4.32      2.98 o 
  -9  12   7       55.57       56.41      4.48 o 
  -8  12   7        0.68        5.18      2.96 o 
  -7  12   7      784.90      781.97     17.74 o 
  -6  12   7      193.93      181.36      7.65 o 
  -5  12   7     1717.25     1641.70     27.50 o 
  -4  12   7      300.83      304.86      9.37 o 
  -3  12   7        5.25        9.95      2.51 o 
  -2  12   7      135.84      133.54      4.59 o 
  -1  12   7       90.06       95.54      3.31 o 
   0  12   7     1467.80     1492.51     17.46 o 
   1  12   7       55.80       59.08      3.41 o 
   2  12   7     1071.36     1069.13     18.14 o 
   3  12   7      290.37      300.59      9.15 o 
   4  12   7     2928.64     2942.11     39.47 o 
   5  12   7       60.87       65.03      4.95 o 
   6  12   7       33.99       35.00      5.22 o 
 -10  13   7        1.64        0.58      2.28 o 
  -9  13   7       16.47       15.88      5.47 o 
  -8  13   7      582.34      568.36     15.51 o 
  -7  13   7      131.06      138.99      7.26 o 
  -6  13   7       10.02       13.99      3.03 o 
  -5  13   7      959.98      949.31     19.15 o 
  -4  13   7     1984.59     1940.01     32.00 o 
  -3  13   7     2291.29     2234.16     33.89 o 
  -2  13   7      462.33      461.40     20.02 o 
  -1  13   7     1022.16      963.34     50.89 o 
   0  13   7      137.20      140.46      4.49 o 
   1  13   7       62.32       62.56      3.86 o 
   2  13   7        6.01        7.77      2.25 o 
   3  13   7        2.02        0.04      2.33 o 
   4  13   7      659.76      641.86     14.58 o 
   5  13   7      350.46      368.30     11.20 o 
   6  13   7      146.87      153.73      9.23 o 
 -10  14   7      591.55      595.85     17.36 o 
  -9  14   7      120.89      133.40      8.00 o 
  -8  14   7        0.55        3.25      2.64 o 
  -7  14   7       21.91       20.33      5.12 o 
  -6  14   7      826.19      794.85     17.98 o 
  -5  14   7      221.00      194.25      8.76 o 
  -4  14   7      523.56      510.45     12.93 o 
  -3  14   7       26.04       30.95      6.56 o 
  -1  14   7     2032.56     1981.87     52.67 o 
   0  14   7       22.77       22.97      3.32 o 
   1  14   7      341.80      343.06      7.48 o 
   2  14   7      147.18      142.56      6.23 o 
   3  14   7        5.58        8.66      5.77 o 
   4  14   7        0.83       -2.37      2.37 o 
   5  14   7       14.92       19.29      3.41 o 
  -9  15   7       56.69       62.62      6.10 o 
  -8  15   7      282.46      285.77     11.21 o 
  -7  15   7      358.14      348.74     11.79 o 
  -6  15   7       75.29       72.36      5.71 o 
  -5  15   7      274.26      266.11      9.62 o 
  -4  15   7      320.58      303.52     16.97 o 
  -3  15   7        3.62        2.02      4.29 o 
  -2  15   7      797.18      719.06     27.24 o 
  -1  15   7      114.08      106.73     10.56 o 
   0  15   7      815.15      804.87     16.17 o 
   1  15   7     1502.36     1477.68     24.96 o 
   2  15   7       34.83       37.55      3.21 o 
   3  15   7        0.87        4.45      5.20 o 
   4  15   7       25.53       22.94      4.31 o 
   5  15   7      151.77      162.00      7.68 o 
  -9  16   7      120.65      124.07      8.03 o 
  -8  16   7      154.07      152.57      8.45 o 
  -7  16   7      291.90      277.50     10.83 o 
  -6  16   7      221.97      234.74      9.65 o 
  -5  16   7      239.14      241.57     15.65 o 
  -4  16   7      232.82      219.54     14.77 o 
  -2  16   7       17.78       20.09      6.14 o 
  -1  16   7     1342.01     1318.12     40.91 o 
   0  16   7        0.00        0.50      3.99 o 
   1  16   7       47.31       46.70      4.41 o 
   2  16   7      404.29      368.32     11.32 o 
   3  16   7        5.21        6.49      4.64 o 
   4  16   7      109.36      116.05      7.79 o 
  -8  17   7        0.03        2.78      2.84 o 
  -7  17   7        2.31        1.09      4.85 o 
  -6  17   7     1213.40     1154.42     39.76 o 
  -5  17   7       14.28       14.95      6.17 o 
  -4  17   7        8.20       10.05      5.06 o 
  -3  17   7      567.08      503.37     23.29 o 
  -2  17   7       18.12       18.92      6.27 o 
  -1  17   7      245.45      241.69     15.21 o 
   0  17   7      112.32       84.68      9.44 o 
   1  17   7      106.83      112.23     15.62 o 
   2  17   7      480.52      490.04     13.48 o 
   3  17   7       71.44       74.94      6.77 o 
  -7  18   7       15.31        7.43      5.43 o 
  -6  18   7      160.48      171.38     14.58 o 
  -5  18   7      639.05      600.72     27.24 o 
  -4  18   7       56.50        6.11      2.59 o 
  -3  18   7      274.97      263.19     17.07 o 
  -2  18   7       79.49      114.67     10.76 o 
  -1  18   7        7.25       14.55      4.95 o 
   0  18   7      759.98      716.82     29.11 o 
   1  18   7       17.27        0.12      5.08 o 
   2  18   7      127.16      155.63     12.35 o 
  -6  19   7       31.02       22.25      6.71 o 
  -5  19   7      232.71      213.13     16.16 o 
  -4  19   7       13.33       11.83      5.86 o 
  -3  19   7       26.53       38.33      8.74 o 
  -2  19   7      145.91      210.59     14.52 o 
  -1  19   7      101.96      149.92     12.80 o 
   0  19   7      193.55      194.00     14.62 o 
   1  19   7      506.60      480.50     23.88 o 
  -5  20   7        1.33       -0.72      2.19 o 
  -4  20   7       42.49       40.20      8.99 o 
  -3  20   7      324.88      298.90     18.78 o 
  -2  20   7       53.04       55.14      8.18 o 
  -1  20   7       33.24       48.44      8.83 o 
   0  20   7        2.94        3.32      4.01 o 
 -13   0   8      594.56      578.76     20.83 o 
 -12   0   8      225.89      257.83     13.00 o 
 -11   0   8       27.89       24.14      4.87 o 
 -10   0   8      486.84      538.36     17.62 o 
  -9   0   8        4.10        5.95      3.24 o 
  -8   0   8     7078.76     7288.03     72.30 o 
  -7   0   8     2803.50     2897.79     32.09 o 
  -6   0   8      306.93      313.74      5.89 o 
  -5   0   8    20740.76    19639.83    175.60 o 
  -4   0   8     2652.48     2638.23     22.83 o 
  -3   0   8     6790.74     7062.98     52.41 o 
  -2   0   8    22091.63    20984.43    181.93 o 
  -1   0   8     2066.70     2099.34     17.08 o 
   0   0   8        1.04        3.41      0.97 o 
   1   0   8      410.80      413.27      6.44 o 
   2   0   8     6479.56     5993.81     46.62 o 
   3   0   8     2231.02     2237.59     20.62 o 
   4   0   8     1207.73     1171.54     13.11 o 
   5   0   8      630.92      656.22     12.13 o 
   6   0   8     2074.00     2060.88     24.32 o 
   7   0   8      224.88      225.90      7.87 o 
 -13   1   8       27.94       24.47      5.77 o 
 -12   1   8       23.76       24.94      3.64 o 
 -11   1   8      186.85      197.19      7.72 o 
 -10   1   8     2798.20     2782.31     37.90 o 
  -9   1   8      612.61      625.81     13.14 o 
  -8   1   8        6.13       12.59      4.06 o 
  -7   1   8     3527.41     3403.70     25.94 o 
  -6   1   8     2783.00     2696.01     18.77 o 
  -5   1   8      370.61      372.30      4.21 o 
  -4   1   8     4948.22     4873.78     28.01 o 
  -3   1   8     1015.20      965.98      7.39 o 
  -2   1   8      355.70      360.53      3.72 o 
  -1   1   8       48.04       42.66      1.14 o 
   0   1   8     1692.63     1636.00     10.31 o 
   1   1   8     1112.70     1099.61      8.65 o 
   2   1   8      272.06      293.62      5.22 o 
   3   1   8        0.24        3.15      0.81 o 
   4   1   8        2.97        3.77      0.94 o 
   5   1   8      544.75      533.15      6.90 o 
   6   1   8       55.72       55.99      2.70 o 
   7   1   8     1059.62     1052.58     12.90 o 
 -13   2   8      116.45      118.20      9.74 o 
 -12   2   8        0.02        2.90      3.39 o 
 -11   2   8      731.34      755.59     15.87 o 
 -10   2   8        0.29        9.13      3.71 o 
  -9   2   8     1437.52     1440.53     28.19 o 
  -8   2   8     9817.41     9720.94    134.49 o 
  -7   2   8     3134.00     3073.19     23.82 o 
  -6   2   8      901.64      853.70      7.31 o 
  -5   2   8     1733.55     1749.51     16.06 o 
  -4   2   8      793.62      780.51      6.61 o 
  -3   2   8     1581.26     1672.22     11.02 o 
  -2   2   8      802.97      844.43      6.33 o 
  -1   2   8      809.84      804.12      6.18 o 
   0   2   8     3865.68     3798.01     21.40 o 
   1   2   8     2262.68     2252.06     14.97 o 
   2   2   8      155.25      127.08      2.54 o 
   3   2   8       13.55       21.50      1.37 o 
   4   2   8      301.90      304.46      5.01 o 
   5   2   8     1896.76     1836.72     15.37 o 
   6   2   8       10.81       12.41      2.12 o 
   7   2   8      584.87      627.28      9.46 o 
 -13   3   8        3.83        6.87      4.12 o 
 -12   3   8      651.10      710.97     23.61 o 
 -11   3   8     1405.36     1437.36     35.19 o 
 -10   3   8     2475.72     2524.90     35.13 o 
  -9   3   8      126.96      138.80      6.30 o 
  -8   3   8      260.38      275.70      7.93 o 
  -7   3   8      792.03      772.68      8.37 o 
  -6   3   8      755.23      767.16      6.86 o 
  -5   3   8     1397.27     1425.78     10.91 o 
  -4   3   8     5110.22     5123.68     30.78 o 
  -3   3   8     3750.75     3619.86     21.38 o 
  -2   3   8     1156.70     1117.30      8.32 o 
  -1   3   8      176.91      185.47      2.56 o 
   0   3   8       21.98       28.68      1.54 o 
   1   3   8     2224.75     2151.05     14.43 o 
   2   3   8      125.77      132.32      2.57 o 
   3   3   8       30.53       30.68      1.55 o 
   4   3   8      553.59      508.72      6.66 o 
   5   3   8      173.36      170.46      3.79 o 
   6   3   8      538.79      536.20      8.14 o 
   7   3   8      424.39      431.44     10.10 o 
 -13   4   8      229.49      245.56     14.22 o 
 -12   4   8      308.32      323.73     15.50 o 
 -11   4   8      132.45      141.88     10.17 o 
 -10   4   8      587.37      572.26     19.41 o 
  -9   4   8      940.49      971.81     26.40 o 
  -8   4   8     2080.48     2104.06     29.13 o 
  -7   4   8        3.75        4.84      1.36 o 
  -6   4   8      732.48      694.07      6.47 o 
  -5   4   8      170.89      149.60      2.64 o 
  -4   4   8     1151.83     1106.43      8.66 o 
  -3   4   8     2153.90     2100.51     15.01 o 
  -2   4   8     2484.71     2403.58     14.62 o 
  -1   4   8       39.87       49.72      2.17 o 
   0   4   8      455.45      436.24      4.36 o 
   1   4   8      436.77      435.34      4.70 o 
   2   4   8       26.13       30.79      1.55 o 
   3   4   8      338.75      317.51      4.29 o 
   4   4   8       17.00       17.53      1.47 o 
   5   4   8        4.23        5.03      1.22 o 
   6   4   8      187.97      194.42      4.93 o 
   7   4   8      416.44      405.21      9.84 o 
 -13   5   8       66.73       63.37      8.77 o 
 -12   5   8      118.46      125.90     10.28 o 
 -11   5   8     1341.16     1362.92     34.79 o 
 -10   5   8       60.38       61.76      7.14 o 
  -9   5   8      248.94      239.36     11.94 o 
  -8   5   8        0.97        2.86      1.26 o 
  -7   5   8        1.00        3.57      1.53 o 
  -6   5   8      220.17      197.76      3.46 o 
  -5   5   8     7020.18     6933.62     41.03 o 
  -4   5   8     1872.85     1877.44     14.21 o 
  -3   5   8      360.41      362.24      4.37 o 
  -2   5   8     2092.88     2073.68     13.90 o 
  -1   5   8       51.30       37.65      1.22 o 
   0   5   8      527.98      497.05      4.99 o 
   1   5   8      672.02      627.13      6.30 o 
   2   5   8     2417.00     2318.29     15.66 o 
   3   5   8        8.67        9.59      1.26 o 
   4   5   8      157.98      159.24      3.69 o 
   5   5   8       89.80       92.94      3.28 o 
   6   5   8        1.88        0.37      3.50 o 
   7   5   8        3.30        1.88      1.73 o 
 -12   6   8        0.97        2.88      3.85 o 
 -11   6   8       28.75       29.05      5.78 o 
 -10   6   8       32.45       29.17      5.52 o 
  -9   6   8      455.03      453.52     16.83 o 
  -8   6   8       51.30       62.77      4.39 o 
  -7   6   8     2158.68     2158.33     23.26 o 
  -6   6   8       21.14       24.46      1.60 o 
  -5   6   8        5.98       11.82      1.00 o 
  -4   6   8      825.82      787.25      7.51 o 
  -3   6   8     1167.07     1167.90     10.17 o 
  -2   6   8     1747.38     1700.48     12.25 o 
  -1   6   8      172.78      164.77      2.60 o 
   0   6   8      425.58      453.28      4.90 o 
   1   6   8       12.31       14.28      1.11 o 
   2   6   8       80.08       73.46      2.11 o 
   3   6   8        4.26        4.90      1.04 o 
   4   6   8      349.45      351.20      7.82 o 
   5   6   8      245.19      262.98      9.22 o 
   6   6   8        0.01       -1.62      2.76 o 
   7   6   8      200.69      215.08      8.59 o 
 -12   7   8       14.56        8.32      4.60 o 
 -11   7   8      360.16      399.00     17.35 o 
 -10   7   8        2.00        5.42      3.50 o 
  -9   7   8       20.13       16.93      3.16 o 
  -8   7   8      809.60      811.25     17.15 o 
  -7   7   8        9.99       14.69      2.75 o 
  -6   7   8      922.28      913.60      9.82 o 
  -5   7   8     3386.93     3353.20     26.15 o 
  -4   7   8      674.32      666.04      7.35 o 
  -3   7   8     1641.32     1688.41     14.25 o 
  -2   7   8        3.01        4.86      0.76 o 
  -1   7   8      495.04      518.05      5.17 o 
   0   7   8       32.71       28.07      1.54 o 
   1   7   8      470.90      439.10      5.02 o 
   2   7   8       88.69       89.74      2.37 o 
   3   7   8      194.64      193.49      4.56 o 
   4   7   8       78.98       79.22      6.48 o 
   5   7   8      251.56      244.57     13.53 o 
   6   7   8       16.51       13.58      3.12 o 
   7   7   8       92.09       97.35      8.16 o 
 -12   8   8        5.53        3.60      3.85 o 
 -11   8   8      158.29      157.23     10.98 o 
 -10   8   8       89.33       91.76      8.42 o 
  -9   8   8       81.06       97.33      5.16 o 
  -8   8   8       56.35       60.70      5.02 o 
  -7   8   8     1148.90     1126.80     21.02 o 
  -6   8   8     1718.57     1816.25     22.99 o 
  -5   8   8      374.05      345.31      6.10 o 
  -4   8   8      799.72      884.35      9.65 o 
  -3   8   8     1414.59     1442.32     13.59 o 
  -2   8   8     2048.87     2051.73     15.25 o 
  -1   8   8     4634.77     4704.10     31.73 o 
   0   8   8        5.21        4.11      0.92 o 
   1   8   8      607.88      600.29      7.35 o 
   2   8   8      348.62      341.27      5.79 o 
   3   8   8     1244.07     1206.66     16.18 o 
   4   8   8      104.79      104.98      6.93 o 
   5   8   8       98.56       96.56      5.63 o 
   6   8   8        4.83        4.11      2.76 o 
 -12   9   8      143.00      140.77     11.41 o 
 -11   9   8      549.58      563.32     21.42 o 
 -10   9   8       43.72       42.29      6.96 o 
  -9   9   8     3125.75     3134.03     47.24 o 
  -8   9   8      383.91      394.59     15.95 o 
  -7   9   8      247.25      261.18     28.30 o 
  -6   9   8      139.22      140.24     10.30 o 
  -5   9   8       57.18       70.78      4.73 o 
  -4   9   8     1487.07     1446.71     15.70 o 
  -3   9   8     3091.36     3015.41     24.96 o 
  -2   9   8       23.56       19.03      1.06 o 
  -1   9   8     1056.41     1137.67     10.87 o 
   0   9   8     2847.44     2901.08     22.63 o 
   1   9   8        1.75        2.60      1.19 o 
   2   9   8       72.74       77.56      3.85 o 
   3   9   8        0.05        6.23      3.35 o 
   4   9   8     1414.06     1432.16     19.07 o 
   5   9   8       63.33       66.00      4.86 o 
   6   9   8      357.44      365.06     11.33 o 
 -12  10   8      533.98      572.69     22.78 o 
 -11  10   8       21.44       22.18      6.02 o 
 -10  10   8      478.58      482.61     11.94 o 
  -9  10   8     1450.45     1477.57     27.56 o 
  -8  10   8     1137.82     1147.69     22.67 o 
  -7  10   8     5352.10     5402.19     72.46 o 
  -6  10   8        1.35        2.96      2.15 o 
  -5  10   8     1892.04     1867.01     37.15 o 
  -4  10   8      531.18      542.03      9.89 o 
  -3  10   8      151.64      132.72      4.66 o 
  -2  10   8      346.10      371.67      4.36 o 
  -1  10   8       14.88       15.36      1.41 o 
   0  10   8      103.80      100.50      2.88 o 
   1  10   8     2131.19     2116.76     22.67 o 
   2  10   8      970.90     1004.30     14.40 o 
   3  10   8      548.24      533.37     12.34 o 
   4  10   8     2641.97     2621.62     36.19 o 
   5  10   8      736.58      728.59     16.10 o 
   6  10   8     2344.65     2392.01     35.63 o 
 -11  11   8      200.97      218.61     14.08 o 
 -10  11   8        0.07       -1.59      2.43 o 
  -9  11   8      600.91      598.43     16.57 o 
  -8  11   8       47.44       53.63      4.94 o 
  -7  11   8      210.44      217.97      8.72 o 
  -6  11   8      395.66      394.93     11.37 o 
  -5  11   8     1056.14     1056.42     20.13 o 
  -4  11   8      239.81      248.46      8.55 o 
  -3  11   8      986.22      997.55     14.47 o 
  -2  11   8        9.36       22.34      2.77 o 
  -1  11   8      136.63      147.01      3.79 o 
   0  11   8        0.09        0.79      1.35 o 
   1  11   8       44.99       39.21      3.00 o 
   2  11   8      284.60      283.09      6.99 o 
   3  11   8       76.09       78.46      9.60 o 
   4  11   8      502.77      499.05     12.73 o 
   5  11   8       32.66       26.15      4.32 o 
   6  11   8      144.49      157.24      7.67 o 
 -11  12   8      574.61      605.59     23.44 o 
 -10  12   8        5.61        7.07      3.14 o 
  -9  12   8        7.06        9.30      3.20 o 
  -8  12   8      255.44      260.09     10.01 o 
  -7  12   8       49.34       57.95      5.90 o 
  -6  12   8      325.21      314.17     10.26 o 
  -5  12   8       42.27       42.16      4.29 o 
  -4  12   8      662.29      649.72     14.72 o 
  -3  12   8     1929.05     1919.40     24.10 o 
  -2  12   8      276.66      283.28      5.78 o 
  -1  12   8     2057.47     2107.67     25.15 o 
   0  12   8     3140.30     3214.00     35.82 o 
   1  12   8      832.53      836.97     13.28 o 
   2  12   8      952.95      969.46     14.40 o 
   3  12   8      134.83      141.27     13.53 o 
   4  12   8       50.86       59.79      4.97 o 
   5  12   8      291.87      304.64     10.22 o 
 -10  13   8       47.20       52.71      5.98 o 
  -9  13   8      236.67      251.33     10.49 o 
  -8  13   8      105.39      100.91      6.67 o 
  -7  13   8        0.12        2.35      2.36 o 
  -6  13   8      211.12      226.99     11.26 o 
  -5  13   8     1125.60     1120.79     21.66 o 
  -4  13   8       25.04       28.27      3.72 o 
  -3  13   8      308.94      305.98      9.53 o 
  -2  13   8       39.18       43.48      2.88 o 
  -1  13   8      134.89       75.86      8.53 o 
   0  13   8      666.39      676.90     10.72 o 
   1  13   8       61.36       65.72      3.56 o 
   2  13   8      726.25      750.76     12.44 o 
   3  13   8      305.16      314.93      8.02 o 
   4  13   8      570.50      591.97     14.29 o 
   5  13   8      103.64      100.12      7.32 o 
 -10  14   8      792.07      822.78     33.66 o 
  -9  14   8       47.33       43.54      5.45 o 
  -8  14   8      115.64      105.16      7.00 o 
  -7  14   8       42.40       39.96      4.94 o 
  -6  14   8      964.51      951.38     20.20 o 
  -5  14   8      732.24      742.31     16.89 o 
  -4  14   8      378.50      388.89     11.30 o 
  -3  14   8     1189.31     1186.15     37.08 o 
  -2  14   8      675.06      643.03     25.26 o 
  -1  14   8       62.05       16.90      4.65 o 
   0  14   8     1601.87     1555.11     45.24 o 
   1  14   8      659.24      672.56     11.25 o 
   2  14   8       39.63       45.75      8.08 o 
   3  14   8     1140.16     1175.15     17.27 o 
   4  14   8       15.37       21.56      3.49 o 
  -9  15   8        0.15        4.34      3.13 o 
  -8  15   8        3.24        2.64      3.16 o 
  -7  15   8       56.63       51.29      5.36 o 
  -6  15   8      534.89      527.83     14.50 o 
  -5  15   8      195.66      186.38      8.19 o 
  -4  15   8      189.84      178.12     13.10 o 
  -3  15   8      133.03      135.83     11.81 o 
  -2  15   8      211.34      154.55     12.18 o 
  -1  15   8       73.30       71.86      8.80 o 
   0  15   8      223.49      239.59     15.29 o 
   1  15   8      418.16      455.70     18.64 o 
   2  15   8      210.06      203.60      6.32 o 
   3  15   8      384.90      405.11      9.41 o 
   4  15   8       65.11       69.18      5.51 o 
  -9  16   8       14.24       12.39      3.56 o 
  -8  16   8        9.69        9.60      3.77 o 
  -7  16   8        8.78        5.81      3.27 o 
  -6  16   8     1157.26     1189.60     39.53 o 
  -5  16   8      152.79      156.05     13.16 o 
  -4  16   8       45.00       44.93      8.08 o 
  -3  16   8      132.42      136.37     12.06 o 
  -2  16   8        0.36       -0.29      2.35 o 
  -1  16   8       51.78       47.42      8.40 o 
   0  16   8     1215.02     1227.86     39.76 o 
   2  16   8       30.47       26.05      4.70 o 
   3  16   8      389.93      420.30     11.50 o 
  -8  17   8      370.19      373.81     13.25 o 
  -7  17   8      100.36       80.10     11.11 o 
  -6  17   8      185.50      186.08     14.77 o 
  -5  17   8      424.78      427.42     21.91 o 
  -4  17   8       11.19        8.98      5.54 o 
  -3  17   8      407.92      252.11     16.17 o 
  -2  17   8      779.73      735.37     29.32 o 
  -1  17   8      713.66      679.69     28.06 o 
   0  17   8      200.74      209.39     15.09 o 
   1  17   8        0.35        0.53      3.85 o 
   2  17   8       50.94       48.27      8.75 o 
  -7  18   8        6.32        5.22      5.49 o 
  -6  18   8      841.80      820.33     32.95 o 
  -5  18   8      160.27      171.01     14.45 o 
  -4  18   8      331.81      341.08     19.87 o 
  -3  18   8       19.46        6.16      3.91 o 
  -2  18   8        1.61       10.82      5.25 o 
  -1  18   8      230.85      256.39     16.48 o 
   0  18   8      324.11      373.35     20.32 o 
   1  18   8       13.84        8.35      4.76 o 
  -6  19   8      562.95      493.63     25.45 o 
  -5  19   8      154.00      181.79     15.33 o 
  -4  19   8      279.30      182.83     14.68 o 
  -3  19   8     1002.47      968.56     36.46 o 
  -2  19   8     1067.67     1099.46     39.26 o 
  -1  19   8       32.69       61.30      7.76 o 
   0  19   8      183.20      237.96     16.44 o 
  -4  20   8       74.70       28.51      7.20 o 
  -3  20   8       69.81       63.72     10.25 o 
  -2  20   8      807.81      857.17     33.80 o 
 -13   1   9      470.98      530.02     20.19 o 
 -12   1   9        0.95        0.35      2.04 o 
 -11   1   9      126.38      144.86      6.73 o 
 -10   1   9       87.04       94.82      5.34 o 
  -9   1   9      656.18      662.29     24.20 o 
  -8   1   9     1783.87     1720.93     16.83 o 
  -7   1   9       58.98       56.80      2.66 o 
  -6   1   9      614.34      568.61      6.18 o 
  -5   1   9      304.39      273.43      3.93 o 
  -4   1   9      499.05      507.86      5.10 o 
  -3   1   9       40.11       42.82      1.46 o 
  -2   1   9      634.51      599.45      5.20 o 
  -1   1   9       48.95       45.06      1.86 o 
   0   1   9     1310.58     1319.75      9.41 o 
   1   1   9      845.10      855.85      7.12 o 
   2   1   9       34.88       37.01      1.55 o 
   3   1   9        0.74        1.45      0.80 o 
   4   1   9       31.17       38.44      1.95 o 
   5   1   9       64.95       65.35      2.76 o 
   6   1   9      150.70      155.65      4.91 o 
   7   1   9       32.52       37.82      2.84 o 
 -13   2   9        4.63        6.40      4.20 o 
 -12   2   9       54.54       70.55      7.78 o 
 -11   2   9      203.98      216.20     13.12 o 
 -10   2   9       37.13       43.96      4.22 o 
  -9   2   9     1717.31     1722.06     26.02 o 
  -8   2   9       13.93       21.92      2.31 o 
  -7   2   9      130.34      131.54      3.01 o 
  -6   2   9      178.48      184.59      3.27 o 
  -5   2   9     2169.25     2095.74     14.50 o 
  -4   2   9     1703.19     1702.63     12.15 o 
  -3   2   9      144.43      136.94      2.47 o 
  -2   2   9      772.70      764.48      9.21 o 
  -1   2   9     1592.30     1563.76     10.00 o 
   0   2   9     1040.84      997.37      8.66 o 
   1   2   9     1443.48     1412.20     11.44 o 
   2   2   9     1293.94     1275.32     10.26 o 
   3   2   9       81.58       86.79      2.52 o 
   4   2   9      891.42      873.20      9.23 o 
   5   2   9       35.75       31.82      2.35 o 
   6   2   9        8.72        9.16      1.85 o 
   7   2   9      115.59      117.52      4.65 o 
 -13   3   9       13.23       15.44      5.10 o 
 -12   3   9      711.27      724.29     23.83 o 
 -11   3   9       23.38       27.16      5.50 o 
 -10   3   9      135.46      126.21      5.98 o 
  -9   3   9     1927.95     1981.89     28.82 o 
  -8   3   9      576.43      604.96     13.81 o 
  -7   3   9      520.44      506.55      6.22 o 
  -6   3   9      435.16      439.40      4.92 o 
  -5   3   9        9.94        9.75      0.94 o 
  -4   3   9     1894.16     1891.67     13.29 o 
  -3   3   9     2317.77     2255.87     15.25 o 
  -2   3   9       69.47       74.39      1.82 o 
  -1   3   9     2745.90     2780.21     17.53 o 
   0   3   9     1271.63     1281.42     10.44 o 
   1   3   9     1989.52     1959.30     13.76 o 
   2   3   9      815.67      784.83      7.39 o 
   3   3   9      834.41      778.53      7.60 o 
   4   3   9       92.14       78.25      2.70 o 
   5   3   9       72.64       76.43      3.01 o 
   6   3   9      660.51      659.79      9.66 o 
   7   3   9      719.02      727.81     25.31 o 
 -13   4   9      101.48      110.71      9.76 o 
 -12   4   9       30.42       20.60      5.23 o 
 -11   4   9      183.72      187.98     11.48 o 
 -10   4   9       97.13       94.97      8.25 o 
  -9   4   9      695.89      730.74     14.56 o 
  -8   4   9     1277.14     1285.73     20.55 o 
  -7   4   9      902.33      910.73      9.68 o 
  -6   4   9      139.78      139.64      2.68 o 
  -5   4   9       27.83       36.20      1.48 o 
  -4   4   9     2116.32     2094.05     14.51 o 
  -3   4   9     1080.39     1053.25      9.14 o 
  -2   4   9     2672.19     2666.99     18.66 o 
  -1   4   9      528.41      505.71      4.95 o 
   0   4   9      310.08      327.80      4.30 o 
   1   4   9       92.07       82.58      2.97 o 
   2   4   9     1480.91     1473.41     11.39 o 
   3   4   9     1739.91     1696.02     14.01 o 
   4   4   9       63.93       59.23      2.48 o 
   5   4   9      327.20      326.99      6.32 o 
   6   4   9        4.82        5.15      2.32 o 
 -13   5   9       54.38       54.48      8.14 o 
 -12   5   9      183.83      197.39     12.47 o 
 -11   5   9       30.39       30.16      5.99 o 
 -10   5   9     1178.68     1184.21     30.83 o 
  -9   5   9      923.04      961.98     26.24 o 
  -8   5   9      157.98      159.05      6.08 o 
  -7   5   9      278.30      293.57      4.88 o 
  -6   5   9      196.32      196.53      3.39 o 
  -5   5   9      405.22      400.04      4.68 o 
  -4   5   9      336.38      325.37      4.06 o 
  -3   5   9     1407.05     1438.16     11.62 o 
  -2   5   9       89.78       89.75      1.97 o 
  -1   5   9      113.10      105.88      2.18 o 
   0   5   9     3159.75     3147.03     21.34 o 
   1   5   9      689.56      737.10      7.31 o 
   2   5   9      511.31      511.46      5.68 o 
   3   5   9      124.86      124.90      3.05 o 
   4   5   9      663.17      650.65      9.53 o 
   5   5   9       25.65       31.91      2.75 o 
   6   5   9      100.12      101.92      4.88 o 
 -12   6   9       42.06       44.12      7.16 o 
 -11   6   9      373.44      377.60     16.61 o 
 -10   6   9       14.79       16.66      4.53 o 
  -9   6   9        0.77        4.87      3.31 o 
  -8   6   9     1550.06     1539.36     35.23 o 
  -7   6   9      932.41      915.58     11.14 o 
  -6   6   9     1252.47     1152.22     10.06 o 
  -5   6   9      555.89      617.06      6.19 o 
  -4   6   9     3611.91     3636.63     26.24 o 
  -3   6   9      582.20      645.08      6.87 o 
  -2   6   9        6.26        8.85      0.95 o 
  -1   6   9      552.84      553.28      5.51 o 
   0   6   9     3805.89     3754.42     24.87 o 
   1   6   9      145.84      155.55      3.01 o 
   2   6   9     2475.13     2473.77     18.17 o 
   3   6   9      365.16      359.40      5.47 o 
   4   6   9       33.70       38.03      2.42 o 
   5   6   9     1187.45     1187.21     17.67 o 
   6   6   9       77.48       74.37      4.45 o 
 -12   7   9       23.55       18.04      5.35 o 
 -11   7   9      123.65      115.16      9.74 o 
 -10   7   9      260.70      257.43     13.33 o 
  -9   7   9      776.39      777.05     23.58 o 
  -8   7   9      476.06      476.72     12.51 o 
  -7   7   9      341.47      366.09     10.42 o 
  -6   7   9       31.99       26.77      3.47 o 
  -5   7   9      106.58      128.64      3.37 o 
  -4   7   9      235.20      251.91      5.07 o 
  -3   7   9       80.46       71.08      2.13 o 
  -2   7   9      280.36      299.28      3.97 o 
  -1   7   9      192.86      227.39      3.38 o 
   0   7   9     2193.31     2223.12     16.09 o 
   1   7   9      324.99      330.55      4.49 o 
   2   7   9     1229.63     1205.64     11.21 o 
   3   7   9       33.87       35.45      2.31 o 
   4   7   9      663.94      659.64     10.32 o 
   5   7   9       62.37       65.75      4.63 o 
   6   7   9      342.45      354.11      9.26 o 
 -12   8   9       51.84       48.61      7.78 o 
 -11   8   9      164.51      176.09     12.02 o 
 -10   8   9      384.97      400.17     17.11 o 
  -9   8   9      954.87      975.46     27.53 o 
  -8   8   9       13.49       20.57      3.48 o 
  -7   8   9     3093.43     3037.04     44.19 o 
  -6   8   9     4043.02     4114.49     42.93 o 
  -5   8   9        3.32        4.67      1.22 o 
  -4   8   9      801.22      782.98      8.68 o 
  -3   8   9      242.38      224.79      4.17 o 
  -2   8   9      685.02      695.06      7.41 o 
  -1   8   9      722.21      737.52      7.32 o 
   0   8   9      528.63      539.49      6.08 o 
   1   8   9     1048.65     1066.78     10.25 o 
   2   8   9     5555.75     5659.47     45.37 o 
   3   8   9      160.51      164.99      4.54 o 
   4   8   9      145.28      148.80      6.74 o 
   5   8   9      124.09      123.78      5.44 o 
   6   8   9      731.94      740.92     14.01 o 
 -12   9   9      213.16      218.44     13.87 o 
 -11   9   9       68.48       70.56      8.25 o 
 -10   9   9      117.40      114.14      9.56 o 
  -9   9   9     1216.91     1264.85     24.49 o 
  -8   9   9      674.28      696.00     16.34 o 
  -7   9   9      118.74      124.39      6.63 o 
  -6   9   9       88.26       94.51      4.04 o 
  -5   9   9       16.64       23.18      5.06 o 
  -4   9   9      263.96      251.77      4.68 o 
  -3   9   9        9.89       17.03      2.19 o 
  -2   9   9        4.66        5.13      0.89 o 
  -1   9   9     1175.22     1207.10     11.68 o 
   0   9   9      544.19      548.20      6.10 o 
   1   9   9       26.57       27.20      1.56 o 
   2   9   9      728.77      743.71     10.86 o 
   3   9   9      258.60      253.75      5.71 o 
   4   9   9       95.28       98.99      4.74 o 
   5   9   9      456.89      476.48     10.65 o 
 -12  10   9      513.49      522.14     21.89 o 
 -11  10   9      681.26      721.86     25.06 o 
 -10  10   9      118.38      127.92     10.39 o 
  -9  10   9      170.76      176.96      8.49 o 
  -8  10   9        0.01        1.13      2.35 o 
  -7  10   9       16.03       19.28      3.62 o 
  -6  10   9      348.94      362.79     10.83 o 
  -5  10   9      131.30      126.72      6.26 o 
  -4  10   9      222.65      228.46      6.13 o 
  -3  10   9     2250.98     2246.45     19.99 o 
  -2  10   9      145.88      150.08      2.99 o 
  -1  10   9      174.65      192.61      4.32 o 
   0  10   9      588.61      608.36      7.70 o 
   1  10   9       93.90       94.48      3.51 o 
   2  10   9      112.49      107.22      3.39 o 
   3  10   9        3.17        5.73      1.40 o 
   4  10   9       88.26       98.37      4.78 o 
   5  10   9       39.18       42.12      3.96 o 
 -11  11   9      642.12      657.07     23.97 o 
 -10  11   9      180.43      196.25     12.66 o 
  -9  11   9      169.95      169.17      9.29 o 
  -8  11   9        8.53        9.01      3.01 o 
  -7  11   9     1414.37     1421.21     26.04 o 
  -6  11   9      123.75      146.84      9.19 o 
  -5  11   9       34.53       28.42      3.72 o 
  -4  11   9     1205.42     1218.85     17.57 o 
  -3  11   9     1349.15     1304.33     17.91 o 
  -2  11   9      270.55      300.82      4.80 o 
  -1  11   9     2475.70     2515.10     22.03 o 
   0  11   9        5.96        7.72      1.77 o 
   1  11   9      385.86      391.03      9.14 o 
   2  11   9        4.60        5.33      1.86 o 
   3  11   9      423.28      422.42      9.38 o 
   4  11   9        3.66        4.81      1.88 o 
   5  11   9      870.43      905.32     15.72 o 
 -11  12   9      221.58      211.83     13.78 o 
 -10  12   9       14.86       12.93      3.69 o 
  -9  12   9       16.70       19.60      8.63 o 
  -8  12   9      248.27      242.09      9.84 o 
  -7  12   9      420.94      427.21     12.69 o 
  -6  12   9      462.90      483.78     13.19 o 
  -5  12   9       50.12       52.84      4.65 o 
  -4  12   9      102.30      110.77      6.26 o 
  -3  12   9      953.38     1000.92     14.92 o 
  -2  12   9     1177.87     1183.74     16.03 o 
  -1  12   9      371.46      384.45      8.57 o 
   0  12   9       41.59       46.17      3.40 o 
   1  12   9      323.83      317.86      7.50 o 
   2  12   9       80.78       72.81      4.05 o 
   3  12   9        3.68       11.22      2.86 o 
   4  12   9      240.00      254.78      7.65 o 
 -10  13   9      847.27      877.61     25.13 o 
  -9  13   9       62.30       66.52      6.02 o 
  -8  13   9       85.93       74.41      6.13 o 
  -7  13   9      406.01      411.61     12.75 o 
  -6  13   9       40.11       42.90      4.74 o 
  -5  13   9       28.76       26.35      3.91 o 
  -4  13   9      956.70      965.75     19.51 o 
  -3  13   9      598.29      627.15     10.99 o 
  -2  13   9        0.37        0.58      1.24 o 
  -1  13   9     1950.23     1950.37     52.70 o 
   0  13   9        5.45        0.85      1.07 o 
   1  13   9       83.09       87.32      4.19 o 
   2  13   9        0.22       -0.27      1.62 o 
   3  13   9      158.78      161.01      6.07 o 
   4  13   9       28.23       35.53      3.49 o 
 -10  14   9      115.15      128.51      8.21 o 
  -9  14   9       31.84       28.53      5.75 o 
  -8  14   9      408.29      395.42     12.98 o 
  -7  14   9      493.92      492.45     14.29 o 
  -6  14   9     1553.18     1569.14     28.46 o 
  -5  14   9        6.50        6.84      2.71 o 
  -4  14   9      115.91      131.58      6.78 o 
  -3  14   9      664.54      629.47     25.13 o 
  -2  14   9      174.07      169.00      5.53 o 
  -1  14   9      195.36      195.15     13.91 o 
   0  14   9       45.58       41.26      7.73 o 
   1  14   9      329.78      356.00      9.06 o 
   2  14   9      222.44      216.64      6.56 o 
   3  14   9     1332.16     1354.41     19.37 o 
   4  14   9        2.22        3.59      1.84 o 
  -9  15   9       76.33       69.26      6.25 o 
  -8  15   9      245.72      239.94     10.35 o 
  -7  15   9      149.71      151.44      7.98 o 
  -6  15   9      213.79      242.17      9.84 o 
  -5  15   9       39.52       34.65      7.42 o 
  -4  15   9        0.86        2.39      4.45 o 
  -3  15   9       89.80       90.64     10.11 o 
  -2  15   9        3.27        2.22      3.66 o 
   0  15   9       57.13       58.61      8.86 o 
   1  15   9     1315.68     1363.92     43.37 o 
   2  15   9      101.97      103.84      5.63 o 
   3  15   9       48.03       57.27      4.60 o 
  -9  16   9      191.34      196.73      9.61 o 
  -8  16   9       80.76       86.16      6.83 o 
  -7  16   9      337.59      346.56     12.26 o 
  -6  16   9      764.87      759.78     30.23 o 
  -5  16   9      223.83      201.51     15.04 o 
  -4  16   9      257.19      275.70     17.07 o 
  -3  16   9        1.92        8.47      5.19 o 
  -2  16   9      288.71      294.81     17.68 o 
  -1  16   9      322.54      277.39     17.05 o 
   0  16   9       30.63       29.25      7.43 o 
   1  16   9       92.02      119.40     10.44 o 
   2  16   9      348.65      408.38     21.61 o 
  -8  17   9       21.89       19.18      4.19 o 
  -7  17   9       98.58       98.35     11.88 o 
  -6  17   9      174.07      193.04     15.42 o 
  -5  17   9      329.10      292.26     18.42 o 
  -4  17   9       53.89       60.41      8.88 o 
  -3  17   9       35.60       28.25      7.19 o 
  -2  17   9      101.31       16.46      4.34 o 
  -1  17   9        0.69        6.21      5.12 o 
   0  17   9        9.63        9.59      3.26 o 
   1  17   9      483.64      482.17     23.72 o 
  -7  18   9        1.45        4.65      5.43 o 
  -6  18   9       25.35       33.42      8.12 o 
  -5  18   9       96.01       98.18     11.65 o 
  -4  18   9      583.92      581.43     26.86 o 
  -3  18   9      349.27      323.97     19.57 o 
  -2  18   9      385.97      320.32     18.93 o 
  -1  18   9     1320.59     1280.13     42.93 o 
   0  18   9      486.78      490.55     23.95 o 
  -5  19   9      277.41      294.51     19.15 o 
  -4  19   9       25.27       22.87      7.42 o 
  -2  19   9      107.58      113.12     12.02 o 
  -1  19   9       25.48       35.70      7.69 o 
 -13   0  10       72.31       95.43      8.74 o 
 -12   0  10       23.99       22.36      4.99 o 
 -11   0  10     1252.71     1262.58     31.43 o 
 -10   0  10      804.24      798.31     22.88 o 
  -9   0  10      294.63      285.28     12.39 o 
  -8   0  10        3.76        3.34      1.59 o 
  -7   0  10     6587.27     6402.20     67.80 o 
  -6   0  10     2495.63     2431.39     27.39 o 
  -5   0  10     2743.97     2693.66     27.08 o 
  -4   0  10      161.65      148.43      4.07 o 
  -3   0  10    15269.19    15035.13    126.75 o 
  -2   0  10     8650.94     8627.26     68.37 o 
  -1   0  10      769.57      825.51     10.90 o 
   0   0  10     1524.56     1515.93     15.22 o 
   1   0  10      868.92      857.19     10.52 o 
   2   0  10     7040.87     6740.29     53.01 o 
   3   0  10      958.05      944.21     11.83 o 
   4   0  10      530.73      498.88      9.66 o 
   5   0  10       33.23       42.46      4.01 o 
   6   0  10     2585.85     2561.99     93.95 o 
 -13   1  10      759.78      791.83     25.32 o 
 -12   1  10        8.19       12.10      2.91 o 
 -11   1  10       67.20       68.34      4.79 o 
 -10   1  10       37.16       38.22      4.10 o 
  -9   1  10     2940.64     2952.64     31.42 o 
  -8   1  10      208.56      202.39      4.54 o 
  -7   1  10       39.69       47.18      1.93 o 
  -6   1  10     1204.05     1130.26     10.03 o 
  -5   1  10     2320.16     2257.00     16.59 o 
  -4   1  10      568.05      574.86      5.77 o 
  -3   1  10      146.16      134.16      2.57 o 
  -2   1  10     1817.41     1773.03     13.08 o 
  -1   1  10      865.21      874.60      7.54 o 
   0   1  10      174.43      171.71      2.91 o 
   1   1  10     2436.96     2441.39     15.79 o 
   2   1  10      902.75      857.38      7.65 o 
   3   1  10      105.87      107.85      2.63 o 
   4   1  10       16.07       17.53      1.70 o 
   5   1  10      310.39      318.96      6.46 o 
   6   1  10     1016.20     1035.89     13.87 o 
 -13   2  10      783.80      821.57     26.24 o 
 -12   2  10      617.31      604.55     21.18 o 
 -11   2  10      341.73      353.85     10.46 o 
 -10   2  10      149.37      146.02      6.67 o 
  -9   2  10      214.84      222.38      7.94 o 
  -8   2  10      207.02      209.58      4.66 o 
  -7   2  10      917.25      884.66      8.61 o 
  -6   2  10      121.06      120.21      2.75 o 
  -5   2  10      143.84      137.41      2.89 o 
  -4   2  10     5046.45     4850.42     29.90 o 
  -3   2  10     1181.30     1162.59      9.32 o 
  -2   2  10     1477.51     1392.69     10.17 o 
  -1   2  10      600.78      559.66      5.65 o 
   0   2  10      398.78      388.90      4.69 o 
   1   2  10     2543.59     2517.76     16.18 o 
   2   2  10      162.34      148.70      2.89 o 
   3   2  10     3837.99     3847.43     23.48 o 
   4   2  10     2940.49     2898.60     20.39 o 
   5   2  10        2.23        5.10      1.61 o 
   6   2  10       47.30       47.05      3.36 o 
 -13   3  10       13.66       11.31      4.87 o 
 -12   3  10       61.10       65.83      7.67 o 
 -11   3  10       31.24       33.99      5.94 o 
 -10   3  10      194.07      192.32      7.47 o 
  -9   3  10        0.02       -1.95      1.95 o 
  -8   3  10      359.53      369.50      6.32 o 
  -7   3  10      803.36      758.19      8.41 o 
  -6   3  10      191.49      174.69      3.32 o 
  -5   3  10      128.54      142.25      2.72 o 
  -4   3  10      886.41      852.83      7.57 o 
  -3   3  10     2015.56     1883.03     13.48 o 
  -2   3  10     1067.33     1018.55      8.12 o 
  -1   3  10     1030.43     1062.24      9.24 o 
   0   3  10      144.35      145.80      2.97 o 
   1   3  10     4590.29     4478.84     27.70 o 
   2   3  10      244.43      257.38      4.03 o 
   3   3  10      347.09      364.11      5.51 o 
   4   3  10       14.55       20.56      1.79 o 
   5   3  10      256.40      261.89      6.24 o 
   6   3  10      614.39      603.06      9.48 o 
 -13   4  10       34.63       31.53      6.53 o 
 -12   4  10      427.44      474.73     19.24 o 
 -11   4  10        8.19        9.33      3.86 o 
 -10   4  10      570.71      597.34     21.20 o 
  -9   4  10      106.68       99.79      5.60 o 
  -8   4  10      183.16      184.97      5.90 o 
  -7   4  10       30.33       25.29      1.97 o 
  -6   4  10     1062.92     1008.68     10.97 o 
  -5   4  10      358.03      317.02      4.19 o 
  -4   4  10      410.76      387.12      4.61 o 
  -3   4  10      541.71      519.45      5.48 o 
  -2   4  10     2434.81     2481.61     17.95 o 
  -1   4  10     1242.36     1280.34     10.58 o 
   0   4  10       90.07       84.33      2.31 o 
   1   4  10     1241.58     1214.14     10.70 o 
   2   4  10       36.02       46.47      1.92 o 
   3   4  10      406.36      398.38      5.78 o 
   4   4  10      239.52      235.68      4.97 o 
   5   4  10      237.77      248.89      6.11 o 
   6   4  10       11.81       14.32      2.73 o 
 -13   5  10       26.40       25.39      6.33 o 
 -12   5  10        0.04       -0.41      3.64 o 
 -11   5  10      112.39      103.21      8.86 o 
 -10   5  10      645.31      652.08     21.61 o 
  -9   5  10       71.59       68.92      4.75 o 
  -8   5  10      341.98      322.89      9.04 o 
  -7   5  10        0.19        4.54      1.97 o 
  -6   5  10      789.33      748.61      7.61 o 
  -5   5  10     1850.47     1764.88     13.13 o 
  -4   5  10      597.63      529.30      6.99 o 
  -3   5  10        7.61       12.10      1.20 o 
  -2   5  10      291.84      282.72      4.00 o 
  -1   5  10      449.48      444.67      5.26 o 
   0   5  10     2900.86     2870.54     20.19 o 
   1   5  10     1908.26     1898.19     14.81 o 
   2   5  10      127.93      115.09      2.92 o 
   3   5  10      652.75      647.10      7.65 o 
   4   5  10        1.39        2.16      1.32 o 
   5   5  10       46.53       41.87      3.78 o 
   6   5  10      594.57      619.68     12.65 o 
 -12   6  10      558.82      556.15     21.57 o 
 -11   6  10      196.57      201.05     12.32 o 
 -10   6  10       29.56       28.62      5.51 o 
  -9   6  10       78.42       83.27      7.80 o 
  -8   6  10        3.86       10.12      4.44 o 
  -7   6  10      458.07      444.76      7.06 o 
  -6   6  10       78.56       80.69      2.57 o 
  -5   6  10        0.34        3.74      0.87 o 
  -4   6  10      390.64      358.17      5.05 o 
  -3   6  10       11.74       19.42      1.35 o 
  -2   6  10      797.76      776.89      7.47 o 
  -1   6  10      279.65      294.83      4.17 o 
   0   6  10        1.35        2.17      0.86 o 
   1   6  10      122.04      121.53      2.90 o 
   2   6  10      827.48      818.88      8.45 o 
   3   6  10       74.68       76.89      3.06 o 
   4   6  10      163.96      164.15      6.62 o 
   5   6  10       45.98       45.95      3.94 o 
 -12   7  10      661.43      683.88     24.38 o 
 -11   7  10       38.35       34.85      6.66 o 
 -10   7  10     1130.50     1155.26     31.48 o 
  -9   7  10      234.51      232.01     12.43 o 
  -8   7  10      501.61      494.72     17.75 o 
  -7   7  10       11.19        9.88      1.84 o 
  -6   7  10      480.01      481.74      6.36 o 
  -5   7  10        2.42        4.89      1.02 o 
  -4   7  10      198.32      187.38      4.29 o 
  -3   7  10       97.86      102.83      3.08 o 
  -2   7  10      699.04      711.50      7.10 o 
  -1   7  10       12.17       13.32      1.18 o 
   0   7  10     1118.96     1126.89      9.96 o 
   1   7  10       59.68       53.03      2.21 o 
   2   7  10       29.64       32.41      2.13 o 
   3   7  10       11.82       12.28      1.83 o 
   4   7  10      317.29      315.43      8.27 o 
   5   7  10      173.41      175.91      6.55 o 
 -12   8  10       15.49       14.92      5.09 o 
 -11   8  10      159.11      175.42     11.97 o 
 -10   8  10      456.04      463.35     18.57 o 
  -9   8  10        8.77        8.89      3.96 o 
  -8   8  10     1050.33     1073.64     28.67 o 
  -7   8  10      753.98      762.14     16.63 o 
  -6   8  10     1703.10     1711.28     19.09 o 
  -5   8  10       17.28       21.72      1.97 o 
  -4   8  10     2835.58     2916.81     25.95 o 
  -3   8  10      582.29      568.78      7.17 o 
  -2   8  10     2284.20     2326.16     17.99 o 
  -1   8  10      150.17      161.59      3.88 o 
   0   8  10      324.67      313.57      4.69 o 
   1   8  10      885.02      878.29      9.12 o 
   2   8  10      136.65      153.88      4.39 o 
   3   8  10       30.17       32.95      3.57 o 
   4   8  10      239.93      250.86      7.55 o 
   5   8  10       45.79       51.65      4.28 o 
 -12   9  10        0.26        1.27      3.76 o 
 -11   9  10      509.09      492.60     20.07 o 
 -10   9  10       21.54       22.96      5.52 o 
  -9   9  10       33.45       36.86      6.13 o 
  -8   9  10      740.34      758.47     17.30 o 
  -7   9  10      158.07      165.39      7.45 o 
  -6   9  10       65.00       62.83      3.58 o 
  -5   9  10        6.62        6.07      1.60 o 
  -4   9  10       64.09       63.71      2.56 o 
  -3   9  10      179.86      176.47      3.76 o 
  -2   9  10     3427.77     3478.67     26.31 o 
  -1   9  10       29.52       36.94      1.84 o 
   0   9  10     1004.57     1027.35      9.86 o 
   1   9  10       53.83       53.78      2.36 o 
   2   9  10       86.61       95.82      3.50 o 
   3   9  10       25.16       22.63      2.81 o 
   4   9  10      130.19      139.29      5.77 o 
   5   9  10      221.78      253.56      7.91 o 
 -11  10  10      547.68      572.37     22.35 o 
 -10  10  10     1267.70     1295.41     34.91 o 
  -9  10  10     1299.29     1328.28     34.53 o 
  -8  10  10      382.17      388.82     12.02 o 
  -7  10  10       96.02       93.85      6.02 o 
  -6  10  10      484.02      479.48      9.64 o 
  -5  10  10     2628.24     2573.54     40.34 o 
  -4  10  10      131.46      106.98      4.41 o 
  -3  10  10     1052.90     1030.36     11.39 o 
  -2  10  10       42.71       47.40      2.05 o 
  -1  10  10     1555.70     1554.51     13.90 o 
   0  10  10     1765.72     1831.83     18.14 o 
   1  10  10        1.35       13.52      2.47 o 
   2  10  10     2174.72     2242.20     24.70 o 
   3  10  10     1445.79     1458.37     20.13 o 
   4  10  10     1558.11     1580.47     21.87 o 
 -11  11  10       30.49       31.53      6.78 o 
 -10  11  10        0.20        1.78      3.55 o 
  -9  11  10       58.57       53.32      5.50 o 
  -8  11  10      147.37      150.39     10.63 o 
  -7  11  10       87.91       96.78      6.25 o 
  -6  11  10      412.66      420.69     12.20 o 
  -5  11  10     1068.00     1065.44     16.73 o 
  -4  11  10       28.41       37.83      5.58 o 
  -3  11  10       42.46       49.39      3.64 o 
  -2  11  10     3188.09     3231.29     24.89 o 
  -1  11  10       18.88       19.14      1.47 o 
   0  11  10      887.41      925.66     10.60 o 
   1  11  10       37.53       42.23      2.30 o 
   2  11  10       31.33       31.62      2.29 o 
   3  11  10      687.64      693.80     13.65 o 
   4  11  10      556.91      586.95     12.06 o 
 -11  12  10        3.76       10.60      4.76 o 
 -10  12  10       13.55       22.25      5.60 o 
  -9  12  10      247.88      254.23     10.37 o 
  -8  12  10      714.49      718.65     17.70 o 
  -7  12  10     2050.78     2068.83     34.75 o 
  -6  12  10      839.62      827.34     18.40 o 
  -5  12  10     1321.34     1326.67     24.61 o 
  -4  12  10     3217.97     3265.28     46.65 o 
  -3  12  10       18.52       22.12      3.33 o 
  -2  12  10      845.37      826.85     12.37 o 
  -1  12  10      530.15      523.29     10.51 o 
   0  12  10      122.53      129.51      5.40 o 
   1  12  10      232.08      239.42      5.46 o 
   2  12  10      425.50      435.59      9.56 o 
   3  12  10      183.52      187.22      6.52 o 
   4  12  10      338.34      359.50      9.28 o 
 -10  13  10      174.09      188.34     12.67 o 
  -9  13  10       83.73       86.23      8.09 o 
  -8  13  10      289.85      286.99     10.95 o 
  -7  13  10     1514.87     1551.46     28.65 o 
  -6  13  10     1314.62     1332.35     25.47 o 
  -5  13  10      138.76      148.15      7.42 o 
  -4  13  10      265.43      266.52      9.62 o 
  -3  13  10       32.90       31.48      3.15 o 
  -2  13  10       68.91       74.55      3.64 o 
  -1  13  10        0.14       -1.62      3.26 o 
   0  13  10      173.60      172.55      6.21 o 
   1  13  10       53.42       58.59      4.54 o 
   2  13  10      205.01      214.59      6.74 o 
   3  13  10       63.46       72.68      4.62 o 
 -10  14  10      318.55      319.94     16.59 o 
  -9  14  10       18.00       19.53      4.05 o 
  -8  14  10       28.95       38.72      5.08 o 
  -7  14  10        1.18        0.31      2.95 o 
  -6  14  10        0.78        3.00      2.84 o 
  -5  14  10      696.85      700.81     16.90 o 
  -4  14  10      423.62      434.12     20.58 o 
  -3  14  10      291.38      282.03      8.57 o 
  -2  14  10      168.80      167.61      5.69 o 
  -1  14  10       85.05       80.61      9.39 o 
   0  14  10        0.57        1.90      2.83 o 
   1  14  10      192.60      202.79      7.08 o 
   2  14  10      616.31      653.19     13.69 o 
   3  14  10        3.25        3.26      2.12 o 
  -9  15  10       19.93       18.96      4.67 o 
  -8  15  10       11.04       16.74      3.99 o 
  -7  15  10      789.67      814.72     22.05 o 
  -6  15  10      836.89      869.46     19.96 o 
  -5  15  10      357.35      370.43     19.85 o 
  -4  15  10       30.28       27.73      7.07 o 
  -3  15  10      321.72      322.84     18.30 o 
  -2  15  10      178.43      177.68      6.00 o 
  -1  15  10      394.19      396.00     20.75 o 
   0  15  10      161.77       61.67      8.07 o 
   1  15  10       29.68       21.98      6.93 o 
   2  15  10       97.06      103.70      5.52 o 
  -8  16  10        0.87       -0.17      3.48 o 
  -7  16  10      164.30      181.71      9.00 o 
  -6  16  10      103.12       95.91     11.45 o 
  -5  16  10      960.83     1003.02     35.69 o 
  -4  16  10      581.47      571.14     25.54 o 
  -3  16  10        1.03        0.01      3.77 o 
  -2  16  10      288.43      296.24     18.11 o 
  -1  16  10       71.11       59.90      8.43 o 
   0  16  10        7.98        5.12      4.74 o 
   1  16  10      272.67      271.74     17.81 o 
  -7  17  10      452.59      452.94     23.10 o 
  -6  17  10      151.71      163.75     14.07 o 
  -5  17  10      243.59      255.88     17.08 o 
  -4  17  10        1.31        4.29      5.22 o 
  -3  17  10       79.83       91.76     11.01 o 
  -2  17  10      707.15      699.75     29.34 o 
   0  17  10        0.41       -1.23      3.74 o 
  -6  18  10       34.90       36.20      8.29 o 
  -5  18  10      122.26      132.32     13.21 o 
  -4  18  10       51.68       59.07     10.07 o 
  -3  18  10      215.81      213.26     16.01 o 
  -2  18  10      236.31      185.41     15.06 o 
  -1  18  10      543.08      562.69     26.71 o 
 -13   1  11       38.60       41.76      7.07 o 
 -12   1  11       34.04       32.09      4.12 o 
 -11   1  11        4.06        5.41      2.28 o 
 -10   1  11       98.68      122.99     15.21 o 
  -9   1  11      579.98      556.58     10.04 o 
  -8   1  11       43.94       49.87      2.42 o 
  -7   1  11      120.01      107.28      3.03 o 
  -6   1  11       24.79       32.80      1.67 o 
  -5   1  11      789.86      741.66      7.63 o 
  -4   1  11       54.31       62.94      2.04 o 
  -3   1  11       61.81       67.30      1.96 o 
  -2   1  11      958.06      930.60      8.52 o 
  -1   1  11     2678.05     2612.21     18.68 o 
   0   1  11      528.02      529.69      5.91 o 
   1   1  11      141.91      145.40      2.91 o 
   2   1  11       33.74       31.73      1.71 o 
   3   1  11      159.62      147.83      3.46 o 
   4   1  11     1146.00     1136.74     13.34 o 
   5   1  11      205.25      204.20      5.54 o 
 -13   2  11        4.64        7.48      4.56 o 
 -12   2  11        8.42        6.46      3.68 o 
 -11   2  11       50.09       47.79      4.39 o 
 -10   2  11     1162.97     1212.45     21.47 o 
  -9   2  11       67.07       66.59      5.14 o 
  -8   2  11      200.93      195.16      4.71 o 
  -7   2  11      426.59      419.10      6.03 o 
  -6   2  11      331.44      337.34      4.86 o 
  -5   2  11     2654.32     2534.65     18.59 o 
  -4   2  11      731.31      684.22      6.75 o 
  -3   2  11      264.57      266.82      3.83 o 
  -2   2  11     1222.74     1216.78     10.29 o 
  -1   2  11      920.55      875.52      7.86 o 
   0   2  11      485.55      475.06      5.54 o 
   1   2  11      178.29      178.28      3.21 o 
   2   2  11      277.64      271.42      4.12 o 
   3   2  11      394.31      404.43      5.68 o 
   4   2  11       60.10       56.80      3.08 o 
   5   2  11       22.31       21.92      2.44 o 
 -13   3  11      228.86      223.04     13.41 o 
 -12   3  11        5.28        8.55      4.15 o 
 -11   3  11      145.79      154.31     11.00 o 
 -10   3  11        4.13        8.33      4.12 o 
  -9   3  11     2440.41     2440.62     27.47 o 
  -8   3  11      159.10      151.87      4.20 o 
  -7   3  11     2864.87     2813.13     29.84 o 
  -6   3  11      466.65      494.92      6.09 o 
  -5   3  11      752.83      718.99      7.53 o 
  -4   3  11     1339.01     1360.15     15.85 o 
  -3   3  11       27.34       36.68      2.20 o 
  -2   3  11     1928.53     1897.71     15.19 o 
  -1   3  11      300.44      302.86      4.43 o 
   0   3  11       31.18       39.03      1.81 o 
   1   3  11      294.67      295.58      4.41 o 
   2   3  11     1574.18     1565.11     11.87 o 
   3   3  11      302.31      291.37      5.10 o 
   4   3  11      496.81      504.94      8.21 o 
   5   3  11        2.98        3.70      1.70 o 
 -13   4  11       89.93       97.85      9.74 o 
 -12   4  11       62.71       60.28      7.46 o 
 -11   4  11       44.05       42.19      6.61 o 
 -10   4  11      111.18      122.95      6.22 o 
  -9   4  11      138.64      149.95      6.67 o 
  -8   4  11     1586.33     1562.50     16.54 o 
  -7   4  11      412.44      393.16      6.28 o 
  -6   4  11      300.13      319.50      5.18 o 
  -5   4  11      800.69      818.71      7.73 o 
  -4   4  11     2809.87     2712.88     18.59 o 
  -3   4  11       23.28       22.92      1.39 o 
  -2   4  11      294.97      306.94      4.62 o 
  -1   4  11      916.51      886.59      8.51 o 
   0   4  11      278.25      294.93      4.55 o 
   1   4  11      536.89      522.35      6.47 o 
   2   4  11       61.23       54.96      2.29 o 
   3   4  11      473.27      486.09      7.26 o 
   4   4  11      134.70      125.82      3.76 o 
   5   4  11      530.62      540.43     10.03 o 
 -12   5  11      700.44      705.99     24.43 o 
 -11   5  11      903.33      916.70     27.54 o 
 -10   5  11     1937.81     1963.97     44.25 o 
  -9   5  11      116.16      121.83      6.05 o 
  -8   5  11     3225.98     3236.15     34.25 o 
  -7   5  11       65.29       64.96      2.72 o 
  -6   5  11      320.40      322.38      5.60 o 
  -5   5  11      231.72      211.56      3.57 o 
  -4   5  11      305.06      292.68      4.16 o 
  -3   5  11     6047.23     5942.79     37.86 o 
  -2   5  11       25.09       27.26      1.81 o 
  -1   5  11     1815.46     1792.10     14.10 o 
   0   5  11     1835.27     1826.42     14.54 o 
   1   5  11     1013.18     1047.25     10.02 o 
   2   5  11       30.86       29.55      2.09 o 
   3   5  11       81.59       87.70      3.86 o 
   4   5  11       14.29       17.40      2.13 o 
   5   5  11      405.75      425.93     13.18 o 
 -12   6  11      107.81      123.13     10.63 o 
 -11   6  11      170.78      165.08     11.36 o 
 -10   6  11        5.63       14.35      4.69 o 
  -9   6  11     1457.80     1453.32     35.55 o 
  -8   6  11      204.46      205.57      7.46 o 
  -7   6  11      119.35      110.13      3.36 o 
  -6   6  11     2967.14     2906.18     27.83 o 
  -5   6  11        7.69        6.90      1.25 o 
  -4   6  11     1072.50     1095.32      9.82 o 
  -3   6  11     1237.72     1214.05     11.39 o 
  -2   6  11      197.96      208.99      4.12 o 
  -1   6  11     1674.35     1680.03     14.18 o 
   0   6  11      101.82       99.09      2.72 o 
   1   6  11      264.50      257.89      4.37 o 
   2   6  11      159.54      161.03      4.22 o 
   3   6  11      191.22      196.83      5.53 o 
   4   6  11      150.54      151.97      6.11 o 
   5   6  11       19.81       16.70      2.89 o 
 -12   7  11       15.64       11.33      5.17 o 
 -11   7  11      356.55      370.64     17.11 o 
 -10   7  11       22.52       24.61      5.80 o 
  -9   7  11     1719.04     1734.21     40.43 o 
  -8   7  11      313.62      308.61     13.98 o 
  -7   7  11      655.79      650.96      8.54 o 
  -6   7  11     1483.84     1454.41     13.51 o 
  -5   7  11     6207.11     6046.96     47.39 o 
  -4   7  11     3264.39     3200.21     25.94 o 
  -3   7  11     1973.21     1933.14     17.30 o 
  -2   7  11      725.38      742.53      8.46 o 
  -1   7  11      839.28      843.34      9.31 o 
   0   7  11      217.60      212.85      4.05 o 
   1   7  11       18.72       23.15      1.75 o 
   2   7  11      148.33      141.76      3.96 o 
   3   7  11      931.89      910.79     14.93 o 
   4   7  11     1251.21     1245.19     20.90 o 
 -12   8  11       75.08       80.71      8.97 o 
 -11   8  11      193.66      202.06     12.68 o 
 -10   8  11      575.67      594.08     21.73 o 
  -9   8  11        1.92        8.76      4.04 o 
  -8   8  11       31.79       33.82      5.82 o 
  -7   8  11      249.15      245.35      6.82 o 
  -6   8  11       45.86       52.16      2.58 o 
  -5   8  11      618.29      646.20      7.85 o 
  -4   8  11      252.87      263.89      5.14 o 
  -3   8  11     3325.23     3290.37     26.60 o 
  -2   8  11     1864.57     1906.10     16.50 o 
  -1   8  11      348.43      347.93      5.44 o 
   0   8  11       49.27       51.22      2.40 o 
   1   8  11      278.11      287.88      4.89 o 
   2   8  11      248.72      245.88      7.02 o 
   3   8  11        0.40        1.43      1.94 o 
   4   8  11        0.92        0.17      1.93 o 
 -12   9  11        0.79       -1.36      3.52 o 
 -11   9  11      470.19      510.33     20.82 o 
 -10   9  11      125.64      129.33     10.27 o 
  -9   9  11       20.69       15.10      5.02 o 
  -8   9  11      371.19      361.67     15.77 o 
  -7   9  11       77.64       84.57      5.80 o 
  -6   9  11      163.91      164.37      4.81 o 
  -5   9  11      590.99      617.00      8.51 o 
  -4   9  11       48.80       36.61      3.59 o 
  -3   9  11     1322.99     1347.73     13.36 o 
  -2   9  11      659.89      650.55      7.80 o 
  -1   9  11      427.60      423.03      6.07 o 
   0   9  11     2190.87     2215.69     18.95 o 
   1   9  11      114.29      120.95      4.69 o 
   2   9  11       78.86       83.20      4.38 o 
   3   9  11      250.34      249.41      8.37 o 
   4   9  11        2.39        3.38      2.21 o 
 -11  10  11      128.93      147.60     11.32 o 
 -10  10  11      212.73      215.74     13.04 o 
  -9  10  11      674.42      702.95     23.60 o 
  -8  10  11     1608.20     1647.56     39.28 o 
  -7  10  11      125.30      126.12      6.83 o 
  -6  10  11        0.90        2.70      1.56 o 
  -5  10  11       47.54       55.58      3.65 o 
  -4  10  11       23.98       31.90      2.24 o 
  -3  10  11       16.66       25.60      2.11 o 
  -2  10  11      849.35      857.59      9.37 o 
  -1  10  11      215.83      230.63      4.32 o 
   0  10  11      665.53      692.76      9.21 o 
   1  10  11        0.09        1.33      1.17 o 
   2  10  11      236.40      232.18      7.06 o 
   3  10  11        0.31        0.45      1.72 o 
   4  10  11       57.57       54.62      4.35 o 
 -11  11  11      285.68      307.91     16.13 o 
 -10  11  11        2.32        1.44      3.60 o 
  -9  11  11      306.09      309.62     15.48 o 
  -8  11  11       77.84       80.87      6.22 o 
  -7  11  11       60.12       63.72      5.62 o 
  -6  11  11     1492.79     1487.42     20.66 o 
  -5  11  11      918.47      922.94     15.38 o 
  -4  11  11      121.84      108.19      4.63 o 
  -3  11  11      283.87      304.76      5.58 o 
  -2  11  11      111.54      113.82      3.05 o 
  -1  11  11       11.79       12.32      1.83 o 
   0  11  11      940.84      982.09     11.60 o 
   1  11  11      249.35      265.11      7.25 o 
   2  11  11      985.92      963.44     29.40 o 
   3  11  11      633.71      618.93     12.34 o 
 -10  12  11      135.61      138.98     10.80 o 
  -9  12  11      382.95      427.33     18.45 o 
  -8  12  11      840.55      872.25     20.11 o 
  -7  12  11     1266.82     1303.13     25.49 o 
  -6  12  11      614.05      630.09     15.88 o 
  -5  12  11      454.78      483.75     10.48 o 
  -4  12  11      103.67       96.45      4.44 o 
  -3  12  11        8.36       13.25      2.05 o 
  -2  12  11      245.08      254.97      5.36 o 
  -1  12  11       22.99       26.01      2.83 o 
   0  12  11      570.68      592.39      9.19 o 
   1  12  11      589.90      582.71     12.51 o 
   2  12  11       10.94       10.16      3.06 o 
   3  12  11       13.65       17.90      2.87 o 
 -10  13  11       25.08       22.92      5.83 o 
  -9  13  11      881.82      887.37     27.81 o 
  -8  13  11       52.82       52.04      5.80 o 
  -7  13  11      477.57      507.83     14.77 o 
  -6  13  11       74.54       89.53      6.46 o 
  -5  13  11        5.17       15.99      6.03 o 
  -4  13  11      838.08      859.20     14.58 o 
  -3  13  11       96.61      102.05      4.96 o 
  -2  13  11      427.83      445.39     12.98 o 
  -1  13  11      357.98      360.38      9.78 o 
   0  13  11     1184.00     1200.84     20.37 o 
   1  13  11      338.48      333.56      9.35 o 
   2  13  11        5.60        6.34      2.41 o 
  -9  14  11       12.82       13.49      3.65 o 
  -8  14  11       11.10       14.17      3.77 o 
  -7  14  11       20.64       22.24      4.24 o 
  -6  14  11      524.41      531.52     15.06 o 
  -5  14  11      145.97      151.82      9.15 o 
  -4  14  11      456.03      451.63     21.55 o 
  -3  14  11      339.81      366.64     10.15 o 
  -2  14  11      483.36      486.08     17.02 o 
  -1  14  11       92.24       80.52      9.74 o 
   0  14  11      133.82      142.53     12.80 o 
   1  14  11       47.28       51.66      5.09 o 
   2  14  11       17.51       19.22      3.15 o 
  -9  15  11       33.19       28.66      5.71 o 
  -8  15  11      432.91      447.37     14.33 o 
  -7  15  11        0.19        1.39      2.86 o 
  -6  15  11     1438.85     1466.03     31.28 o 
  -5  15  11     1264.72     1281.05     41.11 o 
  -4  15  11       96.99      106.78     11.21 o 
  -3  15  11      713.90      704.94     28.53 o 
  -2  15  11       13.54        8.42      5.05 o 
  -1  15  11      745.82      741.76     29.97 o 
   0  15  11      133.00      136.68     12.78 o 
   1  15  11        3.02        4.07      4.20 o 
  -8  16  11        3.12        9.47      3.32 o 
  -7  16  11       55.46       58.79      9.24 o 
  -6  16  11        1.28        8.66      5.36 o 
  -5  16  11      467.56      458.50     23.04 o 
  -4  16  11      806.20      826.42     31.85 o 
  -3  16  11      387.31      393.17     21.08 o 
  -2  16  11       21.07       20.33      6.45 o 
  -1  16  11        0.08        0.96      4.27 o 
   0  16  11       44.07        4.11      2.67 o 
  -7  17  11      731.66      734.15     30.59 o 
  -6  17  11       76.64       85.94     10.91 o 
  -5  17  11        3.22       -1.83      4.66 o 
  -4  17  11       74.54       74.04     10.41 o 
  -3  17  11       59.82       61.60      9.77 o 
  -2  17  11      337.32      332.76     19.87 o 
  -1  17  11       31.83       39.53      8.28 o 
  -4  18  11       23.39       27.96      7.67 o 
  -3  18  11       15.16       11.55      6.15 o 
 -13   0  12       60.45       76.26      7.89 o 
 -12   0  12       22.29       25.97      5.40 o 
 -11   0  12       99.33      107.13      8.80 o 
 -10   0  12      438.14      442.65     17.12 o 
  -9   0  12      674.63      680.95     18.01 o 
  -8   0  12       56.83       48.39      3.43 o 
  -7   0  12     3997.84     3903.85     41.67 o 
  -6   0  12      384.67      392.81      9.19 o 
  -5   0  12      999.38     1002.54     13.60 o 
  -4   0  12        1.55        4.13      1.40 o 
  -3   0  12     1263.77     1226.50     19.03 o 
  -2   0  12     1087.66     1064.84     16.19 o 
  -1   0  12      288.28      294.17      6.49 o 
   0   0  12      214.08      218.91      7.67 o 
   1   0  12      586.51      571.31      8.83 o 
   2   0  12      217.32      222.10      5.52 o 
   3   0  12       92.90      101.03      5.32 o 
   4   0  12     3828.48     3901.70     46.27 o 
 -13   1  12       20.78       21.11      5.16 o 
 -12   1  12      329.19      324.11     10.54 o 
 -11   1  12      504.65      513.05     13.24 o 
 -10   1  12      492.98      520.49     13.17 o 
  -9   1  12     5643.60     5535.79     46.16 o 
  -8   1  12      265.14      262.02      4.98 o 
  -7   1  12      190.68      176.46      4.01 o 
  -6   1  12       77.57       73.74      2.63 o 
  -5   1  12      468.69      484.58      6.09 o 
  -4   1  12     2567.96     2529.46     18.82 o 
  -3   1  12     1472.33     1473.69     13.62 o 
  -2   1  12      144.57      132.23      3.60 o 
  -1   1  12     2514.05     2459.00     18.26 o 
   0   1  12     1043.48     1034.18      9.33 o 
   1   1  12       25.29       30.06      2.32 o 
   2   1  12     3252.24     3273.72     21.11 o 
   3   1  12       23.90       19.98      1.95 o 
   4   1  12        7.28        9.91      2.04 o 
 -13   2  12      632.19      670.39     23.54 o 
 -12   2  12       10.63       14.03      3.15 o 
 -11   2  12      246.46      270.15     10.89 o 
 -10   2  12       10.34        9.19      2.88 o 
  -9   2  12        9.91       18.38      2.53 o 
  -8   2  12       25.83       25.18      2.11 o 
  -7   2  12     4841.49     4566.59     33.67 o 
  -6   2  12      438.15      436.28      6.31 o 
  -5   2  12       74.22       92.12      2.63 o 
  -4   2  12       46.02       48.46      2.07 o 
  -3   2  12      104.19       94.51      2.69 o 
  -2   2  12     1982.60     1918.85     15.70 o 
  -1   2  12     1410.48     1420.97     12.11 o 
   0   2  12     1951.97     1971.52     14.71 o 
   1   2  12      738.62      738.04      7.72 o 
   2   2  12      174.71      177.49      3.54 o 
   3   2  12      132.45      135.75      3.84 o 
   4   2  12      417.21      434.02      7.92 o 
 -13   3  12       55.72       77.73      8.72 o 
 -12   3  12       73.72       73.26      8.03 o 
 -11   3  12        0.01        1.92      2.18 o 
 -10   3  12       13.29       12.29      2.98 o 
  -9   3  12      816.00      817.14     13.10 o 
  -8   3  12      226.17      220.93      4.90 o 
  -7   3  12      116.65      116.03      3.36 o 
  -6   3  12      207.16      192.14      4.09 o 
  -5   3  12     4085.48     3852.93     26.73 o 
  -4   3  12     3560.87     3493.31     25.84 o 
  -3   3  12     3060.74     3072.43     25.60 o 
  -2   3  12        0.55        1.86      0.99 o 
  -1   3  12       21.45       23.48      1.53 o 
   0   3  12       40.97       41.92      1.98 o 
   1   3  12       59.49       67.95      2.33 o 
   2   3  12     1688.06     1659.22     14.27 o 
   3   3  12        1.15        2.53      1.30 o 
   4   3  12      109.23      103.50      4.00 o 
 -12   4  12      215.63      248.48     14.06 o 
 -11   4  12       11.00       12.41      4.59 o 
 -10   4  12       89.16       94.32      5.65 o 
  -9   4  12      558.31      562.52     10.54 o 
  -8   4  12      269.09      256.15      5.25 o 
  -7   4  12      969.54      934.42     10.96 o 
  -6   4  12      358.81      332.74      5.51 o 
  -5   4  12      734.25      745.43      8.01 o 
  -4   4  12     2012.13     1952.09     14.65 o 
  -3   4  12     1597.77     1598.68     13.67 o 
  -2   4  12      378.35      385.53      5.51 o 
  -1   4  12     4488.57     4496.17     29.38 o 
   0   4  12     5615.96     5475.40     33.55 o 
   1   4  12      413.15      398.68      5.42 o 
   2   4  12       68.28       69.30      2.97 o 
   3   4  12        9.83       14.79      2.36 o 
   4   4  12        4.88        3.50      1.86 o 
 -12   5  12      120.13      129.39     10.46 o 
 -11   5  12       58.99       63.60      7.86 o 
 -10   5  12        2.09        0.36      3.42 o 
  -9   5  12       50.73       50.80      4.54 o 
  -8   5  12      427.32      411.62      7.38 o 
  -7   5  12       12.61        9.57      1.54 o 
  -6   5  12      193.65      191.35      4.47 o 
  -5   5  12     1045.19     1050.87     10.91 o 
  -4   5  12     1829.48     1733.72     14.18 o 
  -3   5  12       14.51       13.12      1.55 o 
  -2   5  12       90.16       96.32      2.77 o 
  -1   5  12      366.58      367.40      5.55 o 
   0   5  12      321.74      335.35      5.12 o 
   1   5  12     1596.99     1575.18     13.70 o 
   2   5  12     1273.19     1272.61     15.67 o 
   3   5  12        8.99       10.71      1.82 o 
   4   5  12       69.06       73.18      4.66 o 
 -12   6  12        0.38        3.67      4.15 o 
 -11   6  12      717.07      722.77     24.61 o 
 -10   6  12       73.11       87.37      8.49 o 
  -9   6  12      316.52      333.33     15.25 o 
  -8   6  12      615.53      602.96     10.93 o 
  -7   6  12     1934.34     1898.29     18.13 o 
  -6   6  12     3000.05     2907.30     24.85 o 
  -5   6  12       10.25       15.67      1.64 o 
  -4   6  12      422.36      403.76      5.75 o 
  -3   6  12      383.75      376.81      5.46 o 
  -2   6  12       16.49       14.09      1.56 o 
  -1   6  12      397.63      392.89      5.75 o 
   0   6  12      200.46      211.34      4.03 o 
   1   6  12      848.25      837.13      9.52 o 
   2   6  12     1517.54     1583.13     18.22 o 
   3   6  12     1032.66     1010.58     16.34 o 
   4   6  12      425.72      446.75      9.03 o 
 -12   7  12      204.21      208.21     13.48 o 
 -11   7  12       11.68        9.33      4.75 o 
 -10   7  12     1989.38     2114.43     48.04 o 
  -9   7  12       52.28       50.37      7.14 o 
  -8   7  12      285.79      275.87     13.61 o 
  -7   7  12       13.20       19.55      2.61 o 
  -6   7  12       72.45       68.66      2.92 o 
  -5   7  12      139.74      121.95      3.36 o 
  -4   7  12      797.00      819.25      9.34 o 
  -3   7  12      758.11      750.45      9.65 o 
  -2   7  12       47.09       48.49      2.54 o 
  -1   7  12      231.88      234.22      4.62 o 
   0   7  12        0.41       -0.76      1.04 o 
   1   7  12     1539.47     1579.73     14.54 o 
   2   7  12      317.16      324.82      7.19 o 
   3   7  12      424.08      427.18     10.08 o 
   4   7  12        8.32        6.37      2.97 o 
 -12   8  12      261.75      288.60     15.89 o 
 -11   8  12       14.12       18.55      5.33 o 
 -10   8  12       76.19       69.62      8.13 o 
  -9   8  12        7.35       10.14      4.49 o 
  -8   8  12      856.53      855.64     25.50 o 
  -7   8  12       94.31       96.35      3.76 o 
  -6   8  12      658.30      650.75      8.19 o 
  -5   8  12       45.23       35.77      2.14 o 
  -4   8  12        6.26        7.22      1.47 o 
  -3   8  12     1178.78     1175.46     13.06 o 
  -2   8  12      752.71      758.22      9.77 o 
  -1   8  12     1852.27     1884.12     16.95 o 
   0   8  12        1.27        2.19      1.16 o 
   1   8  12      215.54      218.29      6.22 o 
   2   8  12      432.99      451.77     10.06 o 
   3   8  12      218.89      235.66      7.45 o 
 -11   9  12       54.39       55.91      8.26 o 
 -10   9  12      604.93      654.05     23.39 o 
  -9   9  12      218.48      231.89     13.40 o 
  -8   9  12        9.02        7.37      4.06 o 
  -7   9  12      502.98      491.48     18.38 o 
  -6   9  12      282.87      264.56      5.59 o 
  -5   9  12        4.62        7.59      1.35 o 
  -4   9  12      798.63      781.55     10.04 o 
  -3   9  12      783.98      779.15     10.00 o 
  -2   9  12       31.94       32.12      2.57 o 
  -1   9  12       78.74       83.27      2.87 o 
   0   9  12      141.17      145.99      3.72 o 
   1   9  12      640.80      638.98     13.38 o 
   2   9  12       23.33       22.28      2.99 o 
   3   9  12      929.00      979.27     16.34 o 
 -11  10  12        1.16        0.89      3.79 o 
 -10  10  12      188.68      192.98     12.84 o 
  -9  10  12      214.91      218.29     13.02 o 
  -8  10  12      766.26      759.78     24.35 o 
  -7  10  12      499.24      515.26     14.19 o 
  -6  10  12        0.24        3.51      1.62 o 
  -5  10  12       78.62       79.78      3.63 o 
  -4  10  12       22.18       30.43      2.21 o 
  -3  10  12      936.26      951.57     11.44 o 
  -2  10  12     1642.54     1695.35     17.14 o 
  -1  10  12      679.36      680.89      8.49 o 
   0  10  12      195.49      198.97      4.72 o 
   1  10  12      178.76      184.42      7.13 o 
   2  10  12      118.83      121.62      6.07 o 
   3  10  12       92.90       96.14      5.17 o 
 -11  11  12       45.31       51.71      8.10 o 
 -10  11  12      363.49      404.71     18.44 o 
  -9  11  12      470.96      479.55     19.53 o 
  -8  11  12       12.71       12.51      4.75 o 
  -7  11  12      336.75      328.40     11.39 o 
  -6  11  12      464.79      475.43      8.97 o 
  -5  11  12      167.81      167.85      6.00 o 
  -4  11  12      639.68      665.30     10.64 o 
  -3  11  12      417.24      424.55      6.99 o 
  -2  11  12       73.80       85.02      3.04 o 
  -1  11  12        7.10        6.82      1.55 o 
   0  11  12       13.61       17.98      2.90 o 
   1  11  12      265.99      280.09      8.73 o 
   2  11  12      112.41      117.85      6.11 o 
 -10  12  12        3.76        6.19      4.03 o 
  -9  12  12      158.15      167.02     11.69 o 
  -8  12  12     1111.56     1143.65     31.98 o 
  -7  12  12      150.88      167.72      8.40 o 
  -6  12  12      205.45      197.32     11.98 o 
  -5  12  12        3.13        5.66      2.00 o 
  -4  12  12      141.16      142.92      5.48 o 
  -3  12  12       39.52       37.72      3.01 o 
  -2  12  12       44.70       42.54      2.84 o 
  -1  12  12      159.88      173.76      4.21 o 
   0  12  12        9.48       13.88      2.73 o 
   1  12  12      290.93      303.24      9.40 o 
   2  12  12        0.20        0.02      1.91 o 
 -10  13  12       13.17        9.21      4.21 o 
  -9  13  12        4.31        4.46      3.86 o 
  -8  13  12      767.59      785.66     19.31 o 
  -7  13  12      649.75      664.72     17.29 o 
  -6  13  12      344.15      353.89     12.14 o 
  -5  13  12      106.32       99.58      6.80 o 
  -4  13  12       75.09       85.70      6.15 o 
  -3  13  12      252.52      262.84     16.26 o 
  -2  13  12      176.31      186.07     13.90 o 
  -1  13  12      428.77      444.48     13.14 o 
   0  13  12      315.78      335.32      9.36 o 
   1  13  12      494.49      524.76     12.30 o 
  -9  14  12      142.24      159.59     11.46 o 
  -8  14  12      678.80      733.56     23.92 o 
  -7  14  12      100.32      102.74     10.91 o 
  -6  14  12       79.09       79.91      6.37 o 
  -5  14  12      192.97      204.60      9.22 o 
  -4  14  12      210.14      228.27     15.18 o 
  -3  14  12       10.60        8.17      5.00 o 
  -2  14  12       20.64       21.08      6.04 o 
  -1  14  12       74.97       73.26      9.56 o 
   0  14  12      167.97      158.45     13.41 o 
   1  14  12       65.36       54.39      7.76 o 
  -8  15  12       55.98       58.67      5.81 o 
  -7  15  12        2.56        5.09      2.95 o 
  -6  15  12      975.96      954.83     34.49 o 
  -5  15  12      312.87      300.00     17.97 o 
  -4  15  12      106.74      121.63     11.96 o 
  -3  15  12        1.18        6.83      4.61 o 
  -2  15  12       10.57       17.77      6.11 o 
  -1  15  12      436.61      462.29     23.42 o 
   0  15  12      179.58      190.89     14.97 o 
  -7  16  12       31.95       25.26      7.25 o 
  -6  16  12      407.26      422.13     22.22 o 
  -5  16  12        8.58        5.58      5.14 o 
  -4  16  12      615.09      609.73     27.02 o 
  -3  16  12      389.49      359.71     20.51 o 
  -2  16  12     1104.13     1105.44     39.06 o 
  -1  16  12       95.41       96.79     11.46 o 
  -5  17  12       10.65       18.03      6.31 o 
  -4  17  12        8.29        8.07      5.46 o 
 -13   1  13        1.23        3.41      3.37 o 
 -12   1  13       10.77        7.15      2.83 o 
 -11   1  13       13.62       11.26      3.18 o 
 -10   1  13       25.14       33.77      4.32 o 
  -9   1  13       17.28       17.97      2.16 o 
  -8   1  13       69.34       65.97      2.85 o 
  -7   1  13      331.21      311.28      5.59 o 
  -6   1  13       44.20       49.65      2.39 o 
  -5   1  13        0.49        2.26      0.95 o 
  -4   1  13        9.71        9.60      1.49 o 
  -3   1  13        6.90        9.04      1.40 o 
  -2   1  13      146.36      143.73      3.76 o 
  -1   1  13       64.77       61.32      2.36 o 
   0   1  13      162.33      165.83      3.69 o 
   1   1  13       17.50       23.42      1.73 o 
   2   1  13        9.37       13.86      1.53 o 
   3   1  13       17.93       14.30      2.14 o 
 -12   2  13      332.03      335.56     11.03 o 
 -11   2  13      195.23      208.12      8.59 o 
 -10   2  13      151.12      150.13      5.61 o 
  -9   2  13        5.01        4.97      1.68 o 
  -8   2  13      295.61      293.64      5.83 o 
  -7   2  13     1773.68     1728.13     16.00 o 
  -6   2  13       97.23      107.72      3.26 o 
  -5   2  13       68.33       66.57      2.55 o 
  -4   2  13      383.13      355.62      5.82 o 
  -3   2  13     1870.48     1808.36     16.31 o 
  -2   2  13      100.32      106.91      3.04 o 
  -1   2  13      241.77      237.20      4.93 o 
   0   2  13      199.67      199.87      3.83 o 
   1   2  13      797.27      806.73      8.98 o 
   2   2  13      707.07      689.47      8.85 o 
   3   2  13       18.11       18.03      2.27 o 
 -12   3  13        3.35        2.26      3.50 o 
 -11   3  13      364.69      372.95     11.36 o 
 -10   3  13       63.80       62.50      5.07 o 
  -9   3  13     1450.06     1392.84     19.03 o 
  -8   3  13       43.24       46.89      2.71 o 
  -7   3  13       34.88       36.28      2.28 o 
  -6   3  13      294.34      246.82      4.87 o 
  -5   3  13     1236.78     1181.93     12.12 o 
  -4   3  13      632.10      615.71      7.97 o 
  -3   3  13      518.16      490.66      7.06 o 
  -2   3  13      196.61      201.43      4.12 o 
  -1   3  13      380.71      390.75      5.94 o 
   0   3  13     1023.38     1020.97      9.59 o 
   1   3  13       57.74       60.05      2.55 o 
   2   3  13        3.33        6.39      1.66 o 
   3   3  13      231.85      242.42      5.81 o 
 -12   4  13       25.47       36.02      6.86 o 
 -11   4  13       26.88       33.91      6.53 o 
 -10   4  13      289.50      288.44      9.76 o 
  -9   4  13        0.08       -0.14      1.51 o 
  -8   4  13        3.52        4.60      1.44 o 
  -7   4  13      109.84      111.74      3.68 o 
  -6   4  13       51.05       59.96      2.81 o 
  -5   4  13     1226.00     1175.58     12.10 o 
  -4   4  13     1480.51     1433.89     13.83 o 
  -3   4  13      715.75      708.61      8.16 o 
  -2   4  13     1162.33     1155.57     11.34 o 
  -1   4  13       22.15       22.26      1.77 o 
   0   4  13        0.27        1.99      1.06 o 
   1   4  13       56.86       64.48      2.69 o 
   2   4  13      227.46      245.98      5.70 o 
   3   4  13     2233.91     2299.70     21.89 o 
 -12   5  13      846.74      849.09     27.67 o 
 -11   5  13       13.14       10.72      4.70 o 
 -10   5  13      287.60      297.45     14.95 o 
  -9   5  13      337.04      323.51      8.06 o 
  -8   5  13     1858.79     1789.25     17.72 o 
  -7   5  13     1095.96     1036.67     12.08 o 
  -6   5  13      348.71      346.03      6.26 o 
  -5   5  13        6.86        8.47      1.57 o 
  -4   5  13     3455.06     3329.67     24.70 o 
  -3   5  13       33.20       36.72      2.08 o 
  -2   5  13      665.39      649.90      7.88 o 
  -1   5  13      588.16      573.05      6.92 o 
   0   5  13       61.14       63.78      2.44 o 
   1   5  13     2544.16     2619.72     21.28 o 
   2   5  13       53.39       60.52      3.18 o 
   3   5  13       29.95       30.11      2.80 o 
 -12   6  13       64.78       80.97      9.13 o 
 -11   6  13        0.01        4.69      4.49 o 
 -10   6  13      266.37      262.81     14.16 o 
  -9   6  13       40.93       40.20      6.91 o 
  -8   6  13       36.35       41.83      3.02 o 
  -7   6  13       18.38       17.31      1.90 o 
  -6   6  13       41.60       37.10      2.45 o 
  -5   6  13      369.94      367.53      6.43 o 
  -4   6  13     2239.98     2198.16     18.97 o 
  -3   6  13      136.95      128.84      3.56 o 
  -2   6  13      849.13      813.38      9.66 o 
  -1   6  13      130.26      142.52      3.57 o 
   0   6  13        9.54       12.03      1.93 o 
   1   6  13       83.35       86.59      3.38 o 
   2   6  13      184.32      186.74      5.12 o 
   3   6  13      237.26      243.91      7.46 o 
 -12   7  13        0.05        4.67      4.23 o 
 -11   7  13      540.52      589.11     22.60 o 
 -10   7  13      472.31      492.34     19.79 o 
  -9   7  13      163.97      179.54     11.86 o 
  -8   7  13      454.51      449.45     12.11 o 
  -7   7  13       23.94       22.66      2.08 o 
  -6   7  13      523.64      537.88      8.08 o 
  -5   7  13      464.21      451.19      7.22 o 
  -4   7  13      196.53      193.35      4.29 o 
  -3   7  13      228.25      225.11      4.64 o 
  -2   7  13     3868.71     3902.55     33.50 o 
  -1   7  13       63.55       65.67      2.71 o 
   0   7  13       11.04       13.86      2.07 o 
   1   7  13      537.15      548.40     10.41 o 
   2   7  13      316.43      329.06      8.80 o 
   3   7  13       58.02       51.24      3.54 o 
 -11   8  13       10.58       11.46      4.71 o 
 -10   8  13      183.37      190.61     12.76 o 
  -9   8  13      291.74      301.27     15.14 o 
  -8   8  13      265.03      244.62     13.38 o 
  -7   8  13       49.13       55.76      3.89 o 
  -6   8  13      460.55      459.11      7.39 o 
  -5   8  13       46.94       49.34      2.43 o 
  -4   8  13       28.23       35.68      2.21 o 
  -3   8  13      403.80      404.37      6.95 o 
  -2   8  13       49.71       51.61      3.21 o 
  -1   8  13      536.72      536.92      7.62 o 
   0   8  13      921.18      889.95     11.86 o 
   1   8  13      386.62      391.25     10.43 o 
   2   8  13      523.25      517.31     12.55 o 
 -11   9  13       46.43       45.66      7.41 o 
 -10   9  13      290.27      296.08     15.77 o 
  -9   9  13       64.17       72.77      8.58 o 
  -8   9  13      110.78       94.16      8.99 o 
  -7   9  13      240.88      247.21      7.16 o 
  -6   9  13      124.86      123.77      4.38 o 
  -5   9  13      211.68      213.86      4.58 o 
  -4   9  13      754.69      726.43      9.02 o 
  -3   9  13      444.27      452.39      7.67 o 
  -2   9  13      284.70      277.88      5.69 o 
  -1   9  13        0.59        0.87      1.33 o 
   0   9  13      142.67      138.31      5.13 o 
   1   9  13      308.05      315.07      9.41 o 
   2   9  13       24.18       22.08      3.58 o 
 -11  10  13      613.60      668.24     24.61 o 
 -10  10  13        0.17       -2.29      3.32 o 
  -9  10  13      123.34      122.22     10.36 o 
  -8  10  13       12.94       16.83      5.29 o 
  -7  10  13      246.85      240.94     13.50 o 
  -6  10  13       92.49       97.01      5.42 o 
  -5  10  13     1163.54     1155.16     13.78 o 
  -4  10  13      458.30      467.18      7.68 o 
  -3  10  13       80.13       82.93      3.24 o 
  -2  10  13        2.89        4.36      1.36 o 
  -1  10  13       14.78       16.24      2.22 o 
   0  10  13        0.92        0.27      2.14 o 
   1  10  13      650.60      664.61     14.16 o 
   2  10  13      124.79      132.58      6.57 o 
 -10  11  13      170.17      169.14     12.23 o 
  -9  11  13       14.53       12.16      5.04 o 
  -8  11  13      121.47      122.38     10.43 o 
  -7  11  13     1042.68     1043.83     29.92 o 
  -6  11  13       27.83       27.63      3.33 o 
  -5  11  13       35.05       39.31      3.77 o 
  -4  11  13       48.64       44.17      3.90 o 
  -3  11  13      151.99      144.62      4.96 o 
  -2  11  13       12.27       14.06      2.25 o 
  -1  11  13      187.04      203.19      6.03 o 
   0  11  13        3.50        0.08      1.91 o 
   1  11  13       54.76       56.67      4.71 o 
 -10  12  13       31.77       36.83      6.85 o 
  -9  12  13      291.36      329.90     16.35 o 
  -8  12  13       83.37       78.66      8.73 o 
  -7  12  13        8.73       11.65      4.79 o 
  -6  12  13       76.11       80.22      6.19 o 
  -5  12  13     3280.21     3400.95     51.21 o 
  -4  12  13       66.97       58.64      5.60 o 
  -3  12  13      133.75      130.20     11.40 o 
  -2  12  13        0.84        2.94      2.04 o 
  -1  12  13      820.18      857.80     13.23 o 
   0  12  13       20.06       23.84      3.36 o 
   1  12  13      276.11      292.45      9.23 o 
  -9  13  13      115.41      146.65     11.35 o 
  -8  13  13       50.34       53.86      8.03 o 
  -7  13  13      347.64      363.06     12.57 o 
  -6  13  13       25.71       24.31      4.40 o 
  -5  13  13      376.39      398.09     13.60 o 
  -4  13  13       19.80       19.59      6.05 o 
  -3  13  13       28.45       30.93      6.99 o 
  -2  13  13        4.06        3.91      4.44 o 
  -1  13  13       24.96       20.66      3.93 o 
   0  13  13      542.72      561.07     12.75 o 
  -8  14  13      148.91      155.87     11.47 o 
  -7  14  13      329.56      323.17     11.99 o 
  -6  14  13       29.92       26.20      4.46 o 
  -5  14  13        0.04        1.26      4.16 o 
  -4  14  13       61.96       58.19      8.90 o 
  -3  14  13       38.97       38.02      7.80 o 
  -2  14  13     1047.15     1031.71     37.01 o 
  -1  14  13       83.03       93.82     10.75 o 
  -7  15  13        6.42        9.14      3.50 o 
  -6  15  13      328.47      358.41     20.06 o 
  -5  15  13       18.26       17.60      6.26 o 
  -4  15  13       31.08       28.42      7.40 o 
  -3  15  13      400.81      427.50     22.32 o 
  -2  15  13      766.19      824.16     32.88 o 
  -5  16  13      127.69      125.84     12.54 o 
  -4  16  13        3.22        2.74      4.46 o 
 -12   0  14      123.60      115.03      9.39 o 
 -11   0  14      931.85      927.49     27.41 o 
 -10   0  14     1033.94     1052.62     29.37 o 
  -9   0  14     1077.43     1053.88     19.37 o 
  -8   0  14      241.52      235.83      7.15 o 
  -7   0  14      710.91      647.47     12.26 o 
  -6   0  14     1778.00     1682.15     22.52 o 
  -5   0  14       58.65       70.41      5.29 o 
  -4   0  14     3564.36     3507.06     39.19 o 
  -3   0  14      932.09      928.35     15.11 o 
  -2   0  14      194.99      192.77      6.41 o 
  -1   0  14       14.08       16.91      2.52 o 
   0   0  14      679.48      679.50     13.25 o 
   1   0  14      322.93      344.38      9.28 o 
   2   0  14       98.66       88.51      5.08 o 
 -12   1  14        6.88        5.15      2.77 o 
 -11   1  14       64.54       72.40      5.67 o 
 -10   1  14        4.39        4.64      2.91 o 
  -9   1  14      399.56      390.75      7.11 o 
  -8   1  14     2718.66     2589.20     22.11 o 
  -7   1  14      860.40      833.75     10.09 o 
  -6   1  14       26.77       25.42      2.04 o 
  -5   1  14      891.72      844.22     10.02 o 
  -4   1  14       43.10       47.23      2.51 o 
  -3   1  14      408.97      404.87      6.54 o 
  -2   1  14     3705.91     3680.37     29.05 o 
  -1   1  14      421.98      430.20      6.49 o 
   0   1  14      145.63      139.45      3.82 o 
   1   1  14       41.54       40.40      2.64 o 
   2   1  14      267.45      279.88      6.21 o 
 -12   2  14      881.05      915.59     19.60 o 
 -11   2  14      940.63      963.42     19.84 o 
 -10   2  14      882.73      870.04     14.45 o 
  -9   2  14       90.25       95.70      3.63 o 
  -8   2  14       49.86       53.22      3.24 o 
  -7   2  14       26.33       21.52      2.02 o 
  -6   2  14      772.45      732.58      9.21 o 
  -5   2  14       12.70       13.35      1.63 o 
  -4   2  14      215.08      214.34      4.66 o 
  -3   2  14     4122.41     3955.91     30.68 o 
  -2   2  14      912.82      919.20     10.70 o 
  -1   2  14      277.87      278.81      5.13 o 
   0   2  14      333.95      325.05      6.16 o 
   1   2  14      258.02      271.08      5.41 o 
   2   2  14       28.34       26.63      2.51 o 
 -12   3  14      421.45      439.34     19.05 o 
 -11   3  14      799.05      825.59     18.32 o 
 -10   3  14      481.79      472.97     10.17 o 
  -9   3  14      362.74      357.34      7.84 o 
  -8   3  14     2435.53     2358.84     22.07 o 
  -7   3  14       77.35       82.84      3.45 o 
  -6   3  14       15.94       18.49      1.93 o 
  -5   3  14      258.25      265.94      5.24 o 
  -4   3  14      127.42      122.92      3.62 o 
  -3   3  14      107.79       97.33      3.27 o 
  -2   3  14      744.21      729.45      8.70 o 
  -1   3  14      133.83      134.13      3.59 o 
   0   3  14      280.19      276.86      5.73 o 
   1   3  14       54.49       62.01      2.82 o 
   2   3  14       68.87       64.88      3.40 o 
 -12   4  14       53.57       59.33      8.43 o 
 -11   4  14       16.73       24.04      5.73 o 
 -10   4  14       37.70       39.12      3.51 o 
  -9   4  14     1474.34     1474.46     20.25 o 
  -8   4  14      282.19      273.90      5.88 o 
  -7   4  14     2431.79     2381.67     22.17 o 
  -6   4  14     5451.70     5180.58     41.11 o 
  -5   4  14     2705.65     2666.25     22.41 o 
  -4   4  14      600.74      611.91      8.25 o 
  -3   4  14        0.05        2.53      1.50 o 
  -2   4  14      716.85      734.36      8.78 o 
  -1   4  14     2219.10     2191.02     19.96 o 
   0   4  14        6.08        8.77      1.51 o 
   1   4  14        1.39        2.04      1.36 o 
   2   4  14      618.94      640.62      9.72 o 
 -12   5  14        4.06        7.07      4.58 o 
 -11   5  14      297.42      310.86     15.82 o 
 -10   5  14       61.70       57.17      7.93 o 
  -9   5  14      551.48      544.12     11.39 o 
  -8   5  14      399.57      388.19      7.76 o 
  -7   5  14      192.21      193.54      4.91 o 
  -6   5  14       17.91       24.24      2.70 o 
  -5   5  14      339.23      318.47      6.17 o 
  -4   5  14        4.35        4.15      1.40 o 
  -3   5  14      235.89      233.20      4.62 o 
  -2   5  14      205.56      219.58      4.51 o 
  -1   5  14       57.55       63.73      2.95 o 
   0   5  14       19.32       20.85      2.05 o 
   1   5  14        7.27        6.20      1.93 o 
   2   5  14        0.51        1.21      1.52 o 
 -12   6  14      881.23      937.66     29.89 o 
 -11   6  14     2134.61     2169.46     50.30 o 
 -10   6  14      194.02      186.27     12.23 o 
  -9   6  14      462.32      458.12     16.62 o 
  -8   6  14      282.79      272.15      5.87 o 
  -7   6  14      186.06      181.33      4.74 o 
  -6   6  14       33.11       30.62      2.36 o 
  -5   6  14       56.86       52.43      2.77 o 
  -4   6  14     1480.03     1452.90     15.46 o 
  -3   6  14     1901.08     1851.11     17.20 o 
  -2   6  14      592.35      597.28      8.29 o 
  -1   6  14      420.21      419.87      7.65 o 
   0   6  14      995.11     1025.74     12.00 o 
   1   6  14     1629.82     1634.00     18.35 o 
   2   6  14     1014.81     1062.23     16.08 o 
 -11   7  14      129.80      137.11     11.26 o 
 -10   7  14        9.32        6.96      4.35 o 
  -9   7  14      203.74      197.54     12.49 o 
  -8   7  14        7.83        5.21      2.57 o 
  -7   7  14       73.82       76.66      3.29 o 
  -6   7  14      870.57      833.48     10.85 o 
  -5   7  14      518.72      532.82      8.26 o 
  -4   7  14      458.54      459.67      7.03 o 
  -3   7  14      529.03      552.38      7.87 o 
  -2   7  14       23.90       22.30      2.27 o 
  -1   7  14      615.92      622.78      9.65 o 
   0   7  14        1.91        6.87      3.07 o 
   1   7  14      103.47      117.39      4.50 o 
 -11   8  14       37.90       39.52      7.14 o 
 -10   8  14        5.78       17.53      5.50 o 
  -9   8  14      359.48      372.76     17.19 o 
  -8   8  14     1190.78     1222.18     33.33 o 
  -7   8  14     1180.09     1123.42     16.92 o 
  -6   8  14       53.37       49.75      2.93 o 
  -5   8  14     1671.79     1711.02     17.47 o 
  -4   8  14       58.81       64.06      2.78 o 
  -3   8  14     1724.00     1738.72     18.19 o 
  -2   8  14       78.05       78.50      3.49 o 
  -1   8  14       28.55       27.91      2.86 o 
   0   8  14       22.28       24.71      2.53 o 
   1   8  14        4.08        1.82      2.38 o 
 -11   9  14       28.08       28.09      6.32 o 
 -10   9  14      341.42      352.32     17.19 o 
  -9   9  14     2079.47     2100.66     48.72 o 
  -8   9  14      126.01      120.74     10.56 o 
  -7   9  14      465.99      450.76      9.99 o 
  -6   9  14      526.19      529.98     11.58 o 
  -5   9  14      764.12      791.09     11.74 o 
  -4   9  14        4.35        7.29      1.68 o 
  -3   9  14      840.96      852.23     11.50 o 
  -2   9  14        0.34        1.66      1.62 o 
  -1   9  14       19.77       20.55      2.67 o 
   0   9  14       94.08      101.56      5.62 o 
   1   9  14        1.27        2.16      2.22 o 
 -10  10  14       41.70       38.91      7.41 o 
  -9  10  14      456.57      470.05     19.83 o 
  -8  10  14       80.21       85.36      9.28 o 
  -7  10  14       24.24       28.98      5.07 o 
  -6  10  14       19.61       16.73      2.78 o 
  -5  10  14      727.44      722.62     11.87 o 
  -4  10  14        3.08        2.14      1.45 o 
  -3  10  14      747.64      743.81     12.01 o 
  -2  10  14       38.90       35.53      3.57 o 
  -1  10  14      339.27      356.11      9.56 o 
   0  10  14       20.04       21.11      3.36 o 
 -10  11  14      137.01      155.10     11.69 o 
  -9  11  14      526.64      570.15     22.15 o 
  -8  11  14       22.32       20.53      5.48 o 
  -7  11  14      682.16      707.45     24.29 o 
  -6  11  14       46.44       49.79      4.76 o 
  -5  11  14       15.28       17.62      2.51 o 
  -4  11  14       37.27       41.66      4.00 o 
  -3  11  14      554.01      589.25     10.59 o 
  -2  11  14      126.28      146.19      6.14 o 
  -1  11  14      290.14      292.74      8.68 o 
   0  11  14        3.75        2.51      2.23 o 
  -9  12  14      167.62      166.66     12.26 o 
  -8  12  14      134.03      146.62     11.22 o 
  -7  12  14      302.90      324.83     16.06 o 
  -6  12  14      171.85      176.32      7.82 o 
  -5  12  14      512.79      534.25     11.94 o 
  -4  12  14        1.13        3.79      3.07 o 
  -3  12  14      502.99      557.97     15.66 o 
  -2  12  14        7.55        9.00      2.42 o 
  -1  12  14      159.64      163.41      8.55 o 
  -8  13  14      107.28      102.44      9.54 o 
  -7  13  14      180.35      192.17     12.46 o 
  -6  13  14       90.98       94.07      6.96 o 
  -5  13  14        4.45        8.92      2.52 o 
  -4  13  14      745.59      736.74     29.26 o 
  -3  13  14      601.48      608.61     26.66 o 
  -2  13  14        7.14        9.17      4.78 o 
  -7  14  14      144.22      148.43     11.22 o 
  -6  14  14       58.34       63.27      6.27 o 
  -5  14  14        0.49        0.81      4.42 o 
  -4  14  14      355.09      361.44     20.03 o 
  -3  14  14        5.44        3.24      5.05 o 
 -12   1  15      104.50      123.46      8.42 o 
 -11   1  15      803.55      819.14     18.31 o 
 -10   1  15      235.85      239.65      7.28 o 
  -9   1  15     1029.51     1003.74     13.65 o 
  -8   1  15        1.95        1.28      1.30 o 
  -7   1  15      195.78      214.52      4.92 o 
  -6   1  15     1161.18     1092.70     12.22 o 
  -5   1  15      525.70      508.59      7.67 o 
  -4   1  15      161.14      153.20      4.14 o 
  -3   1  15       75.37       75.79      3.06 o 
  -2   1  15      114.05      120.47      4.07 o 
  -1   1  15     1061.34     1053.16     14.45 o 
   0   1  15      327.98      349.18      8.07 o 
   1   1  15       24.47       22.95      2.30 o 
 -12   2  15      234.73      260.84     10.23 o 
 -11   2  15      119.68      128.02      7.17 o 
 -10   2  15      129.31      126.92      5.48 o 
  -9   2  15      109.67      115.27      4.07 o 
  -8   2  15      271.69      273.02      6.03 o 
  -7   2  15      515.46      482.03      7.53 o 
  -6   2  15       14.60       15.65      1.81 o 
  -5   2  15      664.42      667.89      9.00 o 
  -4   2  15      434.74      436.11      7.05 o 
  -3   2  15       93.31       91.97      3.33 o 
  -2   2  15        0.53        1.22      1.31 o 
  -1   2  15      103.96      113.34      4.57 o 
   0   2  15       67.24       76.85      3.58 o 
   1   2  15      256.57      266.77      6.40 o 
 -12   3  15      237.44      243.17     14.57 o 
 -11   3  15       10.02       15.36      3.57 o 
 -10   3  15        6.79        9.94      2.32 o 
  -9   3  15      117.63      124.65      4.22 o 
  -8   3  15     1623.94     1557.67     16.78 o 
  -7   3  15       43.94       40.88      2.84 o 
  -6   3  15        7.95       11.45      1.75 o 
  -5   3  15        1.03        2.63      1.28 o 
  -4   3  15      109.51      105.96      3.49 o 
  -3   3  15      972.38      982.18     11.44 o 
  -2   3  15        3.31        1.82      1.71 o 
  -1   3  15      151.04      158.43      4.80 o 
   0   3  15      227.02      238.03      6.00 o 
   1   3  15      198.93      206.97      8.46 o 
 -11   4  15      542.19      560.85     21.78 o 
 -10   4  15       87.37       94.84      4.86 o 
  -9   4  15      768.52      747.56     13.53 o 
  -8   4  15       55.32       53.54      3.05 o 
  -7   4  15      305.57      306.09      6.37 o 
  -6   4  15     1028.97     1018.30     12.58 o 
  -5   4  15       16.83       21.43      2.18 o 
  -4   4  15        8.75       13.45      1.68 o 
  -3   4  15       59.13       63.50      3.15 o 
  -2   4  15      427.60      420.85      7.71 o 
  -1   4  15      415.01      420.96      7.88 o 
   0   4  15      128.66      129.05      4.53 o 
   1   4  15       47.17       40.88      3.38 o 
 -11   5  15       12.14       14.71      5.46 o 
 -10   5  15       91.88      100.71      9.38 o 
  -9   5  15      449.78      444.31     10.16 o 
  -8   5  15      556.62      535.41      9.52 o 
  -7   5  15      853.27      869.21     11.48 o 
  -6   5  15       52.38       48.09      2.93 o 
  -5   5  15       58.55       61.59      3.04 o 
  -4   5  15       62.84       58.54      3.36 o 
  -3   5  15       28.72       27.83      2.70 o 
  -2   5  15        2.38        6.29      1.66 o 
  -1   5  15        3.83        3.26      1.63 o 
   0   5  15       81.24       79.97      5.70 o 
   1   5  15       64.26       71.31      3.71 o 
 -11   6  15       61.27       57.27      8.35 o 
 -10   6  15       70.24       74.39      8.25 o 
  -9   6  15      473.23      470.14     13.10 o 
  -8   6  15       58.17       57.68      3.46 o 
  -7   6  15     1027.60     1010.91     14.90 o 
  -6   6  15        0.04       -0.03      1.66 o 
  -5   6  15      228.74      220.59      5.99 o 
  -4   6  15       27.31       25.19      2.68 o 
  -3   6  15        7.63        8.12      1.88 o 
  -2   6  15      137.59      135.40      4.48 o 
  -1   6  15      673.06      692.47     10.55 o 
   0   6  15      661.43      670.21     10.49 o 
   1   6  15       76.62       80.99      5.16 o 
 -11   7  15        7.78       11.40      4.76 o 
 -10   7  15      114.06      103.12      9.96 o 
  -9   7  15      124.07      138.40     10.98 o 
  -8   7  15       37.75       39.03      3.90 o 
  -7   7  15      403.84      396.46      8.12 o 
  -6   7  15        8.15        8.24      1.98 o 
  -5   7  15     1700.22     1645.02     19.14 o 
  -4   7  15       92.63       85.32      5.54 o 
  -3   7  15      125.59      137.58      4.48 o 
  -2   7  15       79.04       83.21      3.67 o 
  -1   7  15      732.55      758.35     11.19 o 
   0   7  15      410.83      412.47      9.16 o 
 -10   8  15       37.22       48.89      7.80 o 
  -9   8  15      971.37      975.27     30.03 o 
  -8   8  15        1.35        6.19      2.85 o 
  -7   8  15     1956.65     1926.56     24.89 o 
  -6   8  15      308.86      298.78      7.08 o 
  -5   8  15       42.22       49.39      3.41 o 
  -4   8  15      628.06      604.31     10.33 o 
  -3   8  15      289.32      316.14      6.75 o 
  -2   8  15       25.28       28.82      2.60 o 
  -1   8  15      299.79      309.54      6.93 o 
   0   8  15       40.20       41.69      4.75 o 
 -10   9  15      454.79      457.19     19.96 o 
  -9   9  15      342.11      339.33     16.68 o 
  -8   9  15      155.42      160.73     11.64 o 
  -7   9  15     1736.84     1740.78     23.42 o 
  -6   9  15     1602.94     1610.54     22.21 o 
  -5   9  15       50.75       47.86      3.40 o 
  -4   9  15       15.26       14.09      2.25 o 
  -3   9  15      152.86      152.71      4.77 o 
  -2   9  15      179.82      179.97      5.26 o 
  -1   9  15      282.18      294.21      6.83 o 
  -9  10  15      239.61      231.41     14.24 o 
  -8  10  15        2.07        2.57      4.01 o 
  -7  10  15      178.66      181.09     12.66 o 
  -6  10  15      104.29      106.02      5.26 o 
  -5  10  15      333.02      344.92      9.06 o 
  -4  10  15      132.13      153.42      4.84 o 
  -3  10  15       26.75       35.71      2.93 o 
  -2  10  15      255.82      268.40      6.44 o 
  -1  10  15      625.42      654.86     13.81 o 
  -9  11  15      157.89      146.71     11.58 o 
  -8  11  15      136.69      154.01     11.62 o 
  -7  11  15      217.05      238.46     14.07 o 
  -6  11  15        5.43        9.24      3.23 o 
  -5  11  15      404.86      394.62      9.82 o 
  -4  11  15     1557.99     1653.21     20.82 o 
  -3  11  15     1523.14     1586.82     17.84 o 
  -2  11  15      437.63      465.29     11.27 o 
  -8  12  15       12.47       16.57      5.16 o 
  -7  12  15        0.05        1.93      3.99 o 
  -6  12  15       16.88       18.33      7.06 o 
  -5  12  15      258.13      276.37     10.13 o 
  -4  12  15      620.06      647.40     13.83 o 
  -3  12  15       94.01      100.30      6.87 o 
  -6  13  15     1100.21     1163.02     22.51 o 
  -5  13  15        0.40        0.39      2.12 o 
  -4  13  15      111.34      128.87     12.42 o 
 -11   0  16        2.98        6.37      4.36 o 
 -10   0  16        1.70        4.94      2.37 o 
  -9   0  16       28.98       28.38      3.88 o 
  -8   0  16      657.55      612.58     12.69 o 
  -7   0  16     1242.54     1242.49     19.40 o 
  -6   0  16       48.33       43.39      3.80 o 
  -5   0  16      222.88      205.53      6.97 o 
  -4   0  16        9.57        7.50      2.84 o 
  -3   0  16     2808.50     2758.86     40.01 o 
  -2   0  16        1.05        9.28      2.73 o 
  -1   0  16      536.03      531.63     14.11 o 
   0   0  16      310.04      328.77     11.09 o 
 -11   1  16      444.10      441.25     13.34 o 
 -10   1  16       16.19       16.18      2.75 o 
  -9   1  16      298.90      288.61      6.98 o 
  -8   1  16        8.76        6.89      1.72 o 
  -7   1  16      239.60      228.40      5.27 o 
  -6   1  16       31.27       29.76      2.34 o 
  -5   1  16       35.51       35.37      2.52 o 
  -4   1  16       25.52       27.27      2.55 o 
  -3   1  16     1103.08     1089.00     15.04 o 
  -2   1  16       69.84       69.78      3.85 o 
  -1   1  16       46.52       45.61      3.47 o 
   0   1  16      185.00      201.29      6.11 o 
 -11   2  16       94.02       89.49      6.35 o 
 -10   2  16      164.14      167.18      6.34 o 
  -9   2  16       25.05       26.81      2.79 o 
  -8   2  16        0.04        2.15      1.57 o 
  -7   2  16       74.45       70.91      3.42 o 
  -6   2  16      379.87      383.43      7.41 o 
  -5   2  16     1226.78     1202.03     14.49 o 
  -4   2  16       10.37       14.19      2.16 o 
  -3   2  16      124.83      120.08      4.74 o 
  -2   2  16      223.45      228.49      6.41 o 
  -1   2  16      518.65      505.99      9.76 o 
   0   2  16        8.60        7.56      2.02 o 
 -11   3  16       15.71       22.75      4.28 o 
 -10   3  16       60.74       65.15      4.33 o 
  -9   3  16       52.71       48.13      3.39 o 
  -8   3  16      137.21      147.44      5.12 o 
  -7   3  16        3.68        0.71      1.50 o 
  -6   3  16        2.03        2.64      1.87 o 
  -5   3  16      139.63      151.60      4.75 o 
  -4   3  16      263.48      263.54      6.19 o 
  -3   3  16      626.54      617.82     10.72 o 
  -2   3  16      101.12      112.66      5.50 o 
  -1   3  16       89.30       93.05      4.35 o 
   0   3  16       18.57       16.50      2.42 o 
 -11   4  16      172.88      189.52     12.92 o 
 -10   4  16       52.48       47.55      4.08 o 
  -9   4  16       26.73       26.48      2.72 o 
  -8   4  16       14.51       19.75      2.54 o 
  -7   4  16      225.11      213.33      6.06 o 
  -6   4  16       77.57       74.30      3.79 o 
  -5   4  16       75.02       67.02      3.69 o 
  -4   4  16        3.75        2.44      1.91 o 
  -3   4  16       85.16       93.23      4.25 o 
  -2   4  16      392.09      407.44      8.66 o 
  -1   4  16      167.06      177.00      5.81 o 
   0   4  16      364.36      368.36      8.73 o 
 -11   5  16       22.01       25.36      6.17 o 
 -10   5  16      484.83      501.58     13.89 o 
  -9   5  16        0.26        1.97      2.03 o 
  -8   5  16       40.55       40.89      3.27 o 
  -7   5  16       31.59       32.80      3.63 o 
  -6   5  16      353.48      365.77      8.04 o 
  -5   5  16      154.85      152.48      5.23 o 
  -4   5  16      347.27      357.58      7.95 o 
  -3   5  16       72.26       74.32      3.93 o 
  -2   5  16      347.62      350.82      8.07 o 
  -1   5  16       22.74       27.45      2.88 o 
 -10   6  16       40.62       36.02      6.96 o 
  -9   6  16       38.69       41.51      4.78 o 
  -8   6  16       76.80       72.97      3.92 o 
  -7   6  16      211.30      204.81      5.98 o 
  -6   6  16       36.29       37.89      3.24 o 
  -5   6  16       59.48       58.86      3.63 o 
  -4   6  16      239.39      257.44      6.78 o 
  -3   6  16        0.65        1.73      4.25 o 
  -2   6  16      222.35      226.08      6.48 o 
  -1   6  16      208.33      206.45      5.75 o 
 -10   7  16      163.02      151.01     11.47 o 
  -9   7  16        2.81        2.24      2.39 o 
  -8   7  16      585.11      570.26     11.86 o 
  -7   7  16      342.97      345.20      7.84 o 
  -6   7  16      185.63      178.63      5.68 o 
  -5   7  16      112.77      112.16      4.61 o 
  -4   7  16      520.39      517.09      9.79 o 
  -3   7  16      410.96      428.60      8.91 o 
  -2   7  16      198.95      199.69      6.15 o 
  -1   7  16      143.64      154.42      5.71 o 
 -10   8  16      447.61      459.15     20.03 o 
  -9   8  16      245.44      255.05     14.81 o 
  -8   8  16       15.54       18.48      3.79 o 
  -7   8  16       30.35       37.68      3.77 o 
  -6   8  16        4.43        9.99      2.15 o 
  -5   8  16      145.34      149.33      5.26 o 
  -4   8  16       51.43       53.96      3.56 o 
  -3   8  16        0.29        1.99      1.63 o 
  -2   8  16      447.04      456.06      8.62 o 
  -9   9  16      203.06      213.87     13.87 o 
  -8   9  16       44.56       49.56      7.69 o 
  -7   9  16      170.43      185.43      6.75 o 
  -6   9  16       49.75       46.17      4.00 o 
  -5   9  16      126.06      123.46      4.89 o 
  -4   9  16      161.60      176.74      5.76 o 
  -3   9  16      194.60      208.63      6.24 o 
  -2   9  16       49.13       59.12      4.10 o 
  -8  10  16       23.36       22.57      6.16 o 
  -7  10  16       11.33       12.50      3.75 o 
  -6  10  16       99.69      106.85      7.66 o 
  -5  10  16       85.37       85.00      4.88 o 
  -4  10  16       20.43       17.47      2.64 o 
  -3  10  16        2.87        1.53      1.81 o 
  -7  11  16      132.06      153.99     11.60 o 
  -6  11  16      132.91      146.13      7.50 o 
  -5  11  16      146.75      156.74      7.91 o 
  -4  11  16      653.32      675.38     24.04 o 
 -10   1  17      243.44      239.43      7.81 o 
  -9   1  17      143.35      138.91      5.52 o 
  -8   1  17      102.44       97.73      4.48 o 
  -7   1  17     1303.46     1302.22     17.07 o 
  -6   1  17      545.04      527.41     10.01 o 
  -5   1  17      268.11      264.32      7.09 o 
  -4   1  17       22.56       28.16      3.79 o 
  -3   1  17      514.35      505.75      9.92 o 
  -2   1  17      278.14      291.40      7.47 o 
 -10   2  17      179.08      188.30      6.97 o 
  -9   2  17        1.35        1.51      1.69 o 
  -8   2  17      148.47      140.82      5.22 o 
  -7   2  17       12.07       10.54      2.42 o 
  -6   2  17      147.66      150.13      5.43 o 
  -5   2  17      193.74      191.53      6.04 o 
  -4   2  17        1.48        1.67      2.14 o 
  -3   2  17      584.56      582.79     12.33 o 
  -2   2  17       15.63       16.79      2.47 o 
 -10   3  17      147.41      138.22      6.02 o 
  -9   3  17      930.99      944.73     13.92 o 
  -8   3  17      528.32      505.77      9.76 o 
  -7   3  17       90.82       86.89      4.27 o 
  -6   3  17      246.73      253.30      6.90 o 
  -5   3  17        6.61        4.86      1.98 o 
  -4   3  17      194.68      186.84      6.92 o 
  -3   3  17       15.67       22.57      4.52 o 
  -2   3  17      240.57      253.80      7.00 o 
 -10   4  17       55.35       52.14      4.60 o 
  -9   4  17      262.22      251.04      6.83 o 
  -8   4  17       49.02       51.83      3.71 o 
  -7   4  17      156.15      152.31      5.41 o 
  -6   4  17      539.53      534.94     10.15 o 
  -5   4  17        2.05        0.99      1.62 o 
  -4   4  17      536.27      577.80     10.68 o 
  -3   4  17      338.88      351.83      8.27 o 
  -2   4  17      189.09      202.79      7.33 o 
 -10   5  17        0.29       -1.68      1.97 o 
  -9   5  17       35.91       37.22      3.82 o 
  -8   5  17      719.18      718.76     13.93 o 
  -7   5  17      268.25      263.58      7.03 o 
  -6   5  17      107.44      120.27      4.91 o 
  -5   5  17      410.35      413.02      8.84 o 
  -4   5  17        1.50        0.85      1.64 o 
  -3   5  17      258.24      273.35      7.22 o 
  -2   5  17       82.30      101.96      5.47 o 
  -9   6  17       91.79       91.89      6.24 o 
  -8   6  17      501.09      533.06     10.12 o 
  -7   6  17      369.60      374.75      8.41 o 
  -6   6  17      361.80      376.20      8.48 o 
  -5   6  17        3.66        5.69      1.87 o 
  -4   6  17       20.70       22.22      2.79 o 
  -3   6  17      631.33      663.22     13.46 o 
  -9   7  17      269.69      280.35     15.67 o 
  -8   7  17      137.03      137.68      5.96 o 
  -7   7  17      101.09      106.52      4.66 o 
  -6   7  17      444.44      451.45      9.34 o 
  -5   7  17      148.45      156.34      5.56 o 
  -4   7  17        0.01       -0.21      1.52 o 
  -3   7  17       26.91       24.24      3.35 o 
  -8   8  17      288.99      280.57     15.81 o 
  -7   8  17       11.90        9.65      2.30 o 
  -6   8  17       58.15       61.66      3.85 o 
  -5   8  17       34.23       32.88      3.14 o 
  -4   8  17       95.58       78.95      6.19 o 
  -7   9  17      225.84      227.13      9.37 o 
  -6   9  17      250.04      265.35     10.10 o 
  -5   9  17      343.64      342.08     11.50 o 
  -9   0  18       95.30      109.11      7.38 o 
  -8   0  18     1019.24     1000.37     21.05 o 
  -7   0  18      646.33      624.19     16.11 o 
  -6   0  18       36.06       30.71      4.55 o 
  -5   0  18     4941.19     4990.14     64.91 o 
  -9   1  18      337.92      342.19      8.13 o 
  -8   1  18        2.64        1.84      1.89 o 
  -7   1  18     2595.94     2586.25     27.83 o 
  -6   1  18      249.57      247.49      7.10 o 
  -5   1  18       11.91       16.26      2.74 o 
  -4   1  18       92.34       83.90      6.50 o 
  -9   2  18     1584.77     1603.39     19.90 o 
  -8   2  18        2.80        0.22      1.78 o 
  -7   2  18       23.46       25.10      3.04 o 
  -6   2  18      439.90      442.40      9.43 o 
  -5   2  18       40.91       40.32      3.51 o 
  -4   2  18       36.53       33.25      8.51 o 
  -9   3  18       51.00       52.19      4.28 o 
  -8   3  18        0.24       -0.74      1.68 o 
  -7   3  18      844.20      874.01     13.81 o 
  -6   3  18       74.85       83.12      4.45 o 
  -5   3  18      309.63      310.20      7.93 o 
  -4   3  18      244.36      252.26     11.65 o 
  -8   4  18      110.44      114.05      5.72 o 
  -7   4  18      277.99      291.34      8.86 o 
  -6   4  18      435.88      426.29     10.69 o 
  -5   4  18      975.37      998.07     21.25 o 
  -4   4  18      238.05      234.29      9.78 o 
  -8   5  18      505.71      529.23     17.18 o 
  -7   5  18      427.84      432.78     10.77 o 
  -6   5  18       49.99       44.51      5.57 o 
  -5   5  18      183.32      197.64     11.12 o 
  -7   6  18      238.89      232.14     10.56 o 
  -6   6  18       92.07       95.70      6.92 o 
                                                 
